# Supplementary material for: The strong propensity of Cadherin‐23 for aggregation inhibits cell migration
Source: Mol Oncol. 2019 Mar 19;13(5):1092–109. doi: 10.1002/1878-0261.12469 (PMC6487693; doi:10.1002/1878-0261.12469)
Supplement: Supplementary file 2 — Data S1. An excel file containing data downloaded from TCGA cbioportal (http://www.cbioportal.org/), TCGA Wanderer (http://maplab.imppc.org/wanderer/), and MethHC (http://methhc.mbc.nctu.edu.tw/php/index.php) used for analysis for LUAD, LUSC, and ESCC. [file MOL2-13-1092-s002.xlsx]

## Sheet: LUAD Survival
Cancer Study	Mutation	Value	vital_status	Total Days
Lung Adenocarcinoma (TCGA, Nature 2014)	Not Mutated	1.1416	1	1632
Lung Adenocarcinoma (TCGA, Provisional)	Not Mutated	1.1416	1	1632
Lung Adenocarcinoma (TCGA, Nature 2014)	Not Mutated	1.7361	1	1171
Lung Adenocarcinoma (TCGA, Provisional)	Not Mutated	1.7361	1	1171
Lung Adenocarcinoma (TCGA, Provisional)	Not Sequenced	1.7881	0	541
Lung Adenocarcinoma (TCGA, Nature 2014)	Not Mutated	2.3989	0	842
Lung Adenocarcinoma (TCGA, Provisional)	Not Mutated	2.3989	0	842
Lung Adenocarcinoma (TCGA, Nature 2014)	Not Mutated	2.6161	0	670
Lung Adenocarcinoma (TCGA, Provisional)	Not Mutated	2.6161	0	670
Lung Adenocarcinoma (TCGA, Nature 2014)	Not Mutated	2.739	0	7248
Lung Adenocarcinoma (TCGA, Provisional)	Not Mutated	2.739	0	7248
Lung Adenocarcinoma (TCGA, Provisional)	Not Mutated	3.9238	1	354
Lung Adenocarcinoma (TCGA, Provisional)	Not Sequenced	4.2172	0	1072
Lung Adenocarcinoma (TCGA, Provisional)	Not Sequenced	4.3045	1	561
Lung Adenocarcinoma (TCGA, Provisional)	Not Sequenced	4.4014	1	340
Lung Adenocarcinoma (TCGA, Nature 2014)	Not Mutated	4.5872	0	119
Lung Adenocarcinoma (TCGA, Provisional)	Not Mutated	4.5872	0	119
Lung Adenocarcinoma (TCGA, Nature 2014)	Not Mutated	4.5898	1	666
Lung Adenocarcinoma (TCGA, Provisional)	Not Mutated	4.5898	1	666
Lung Adenocarcinoma (TCGA, Nature 2014)	Not Mutated	4.6549	1	2318
Lung Adenocarcinoma (TCGA, Provisional)	Not Mutated	4.6549	1	2318
Lung Adenocarcinoma (TCGA, Provisional)	Not Sequenced	4.655	0	863
Lung Adenocarcinoma (TCGA, Provisional)	Not Sequenced	4.793	0	824
Lung Adenocarcinoma (TCGA, Provisional)	Not Sequenced	4.9296	1	370
Lung Adenocarcinoma (TCGA, Nature 2014)	Not Mutated	5.1447	0	1559
Lung Adenocarcinoma (TCGA, Provisional)	Not Mutated	5.1447	0	1559
Lung Adenocarcinoma (TCGA, Provisional)	Not Sequenced	5.2863	1	896
Lung Adenocarcinoma (TCGA, Provisional)	Not Sequenced	6.0149	1	173
Lung Adenocarcinoma (TCGA, Nature 2014)	Not Mutated	7.4953	0	202
Lung Adenocarcinoma (TCGA, Provisional)	Not Mutated	7.4953	0	202
Lung Adenocarcinoma (TCGA, Provisional)	Not Sequenced	8.6845	0	1617
Lung Adenocarcinoma (TCGA, Provisional)	Not Sequenced	8.9186	1	1454
Lung Adenocarcinoma (TCGA, Provisional)	Not Sequenced	8.9938	0	806
Lung Adenocarcinoma (TCGA, Nature 2014)	Not Mutated	9.0604	0	1369
Lung Adenocarcinoma (TCGA, Provisional)	Not Mutated	9.0604	0	1369
Lung Adenocarcinoma (TCGA, Nature 2014)	Not Mutated	9.1385	0	1157
Lung Adenocarcinoma (TCGA, Provisional)	Not Mutated	9.1385	0	1157
Lung Adenocarcinoma (TCGA, Nature 2014)	Not Mutated	9.4062	1	503
Lung Adenocarcinoma (TCGA, Provisional)	Not Mutated	9.4062	1	503
Lung Adenocarcinoma (TCGA, Provisional)	Not Sequenced	9.4255	1	87
Lung Adenocarcinoma (TCGA, Nature 2014)	Not Mutated	9.4662	0	912
Lung Adenocarcinoma (TCGA, Provisional)	Not Mutated	9.4662	0	912
Lung Adenocarcinoma (TCGA, Provisional)	Not Sequenced	10.0908	0	791
Lung Adenocarcinoma (TCGA, Provisional)	Not Sequenced	10.2373	1	116
Lung Adenocarcinoma (TCGA, Nature 2014)	Not Mutated	10.2894	1	189
Lung Adenocarcinoma (TCGA, Provisional)	Not Mutated	10.2894	1	189
Lung Adenocarcinoma (TCGA, Nature 2014)	Not Mutated	10.2948	0	2676
Lung Adenocarcinoma (TCGA, Provisional)	Not Mutated	10.2948	0	2676
Lung Adenocarcinoma (TCGA, Provisional)	Not Sequenced	10.7895	0	2248
Lung Adenocarcinoma (TCGA, Provisional)	Not Sequenced	11.4482	0	617
Lung Adenocarcinoma (TCGA, Nature 2014)	Not Mutated	11.4961	0	1126
Lung Adenocarcinoma (TCGA, Provisional)	Not Mutated	11.4961	0	1126
Lung Adenocarcinoma (TCGA, Nature 2014)	Not Mutated	11.5405	1	1115
Lung Adenocarcinoma (TCGA, Provisional)	Not Mutated	11.5405	1	1115
Lung Adenocarcinoma (TCGA, Nature 2014)	Not Mutated	11.6009	1	275
Lung Adenocarcinoma (TCGA, Provisional)	Not Mutated	11.6009	1	275
Lung Adenocarcinoma (TCGA, Nature 2014)	Not Mutated	11.6419	1	1081
Lung Adenocarcinoma (TCGA, Provisional)	Not Mutated	11.6419	1	1081
Lung Adenocarcinoma (TCGA, Nature 2014)	Not Mutated	11.8343	0	677
Lung Adenocarcinoma (TCGA, Provisional)	Not Mutated	11.8343	0	677
Lung Adenocarcinoma (TCGA, Provisional)	Not Sequenced	11.8389	1	807
Lung Adenocarcinoma (TCGA, Nature 2014)	Not Mutated	11.9581	0	1126
Lung Adenocarcinoma (TCGA, Provisional)	Not Mutated	11.9581	0	1126
Lung Adenocarcinoma (TCGA, Provisional)	Not Sequenced	12.3168	1	1498
Lung Adenocarcinoma (TCGA, Provisional)	Not Sequenced	12.5086	1	300
Lung Adenocarcinoma (TCGA, Provisional)	Not Sequenced	13.0506	1	336
Lung Adenocarcinoma (TCGA, Nature 2014)	Not Mutated	13.1291	1	628
Lung Adenocarcinoma (TCGA, Provisional)	Not Mutated	13.1291	1	628
Lung Adenocarcinoma (TCGA, Nature 2014)	Not Mutated	13.2583	0	564
Lung Adenocarcinoma (TCGA, Provisional)	Not Mutated	13.2583	0	564
Lung Adenocarcinoma (TCGA, Provisional)	Not Sequenced	13.4116	1	118
Lung Adenocarcinoma (TCGA, Provisional)	Not Sequenced	13.7114	0	827
Lung Adenocarcinoma (TCGA, Nature 2014)	Not Mutated	13.8196	1	1528
Lung Adenocarcinoma (TCGA, Provisional)	Not Mutated	13.8196	1	1528
Lung Adenocarcinoma (TCGA, Nature 2014)	Not Mutated	13.8573	0	1728
Lung Adenocarcinoma (TCGA, Provisional)	Not Mutated	13.8573	0	1728
Lung Adenocarcinoma (TCGA, Provisional)	Not Sequenced	14.207	0	408
Lung Adenocarcinoma (TCGA, Nature 2014)	Not Mutated	14.223	1	321
Lung Adenocarcinoma (TCGA, Provisional)	Not Mutated	14.223	1	321
Lung Adenocarcinoma (TCGA, Nature 2014)	Not Mutated	14.4494	0	567
Lung Adenocarcinoma (TCGA, Provisional)	Not Mutated	14.4494	0	567
Lung Adenocarcinoma (TCGA, Nature 2014)	Not Mutated	14.5288	1	1357
Lung Adenocarcinoma (TCGA, Provisional)	Not Mutated	14.5288	1	1357
Lung Adenocarcinoma (TCGA, Nature 2014)	Not Mutated	14.7375	0	3635
Lung Adenocarcinoma (TCGA, Provisional)	Not Mutated	14.7375	0	3635
Lung Adenocarcinoma (TCGA, Nature 2014)	Not Mutated	14.8554	1	343
Lung Adenocarcinoma (TCGA, Provisional)	Not Mutated	14.8554	1	343
Lung Adenocarcinoma (TCGA, Nature 2014)	Not Mutated	15.1111	1	91
Lung Adenocarcinoma (TCGA, Provisional)	Not Mutated	15.1111	1	91
Lung Adenocarcinoma (TCGA, Nature 2014)	Not Mutated	15.2887	1	274
Lung Adenocarcinoma (TCGA, Provisional)	Not Mutated	15.2887	1	274
Lung Adenocarcinoma (TCGA, Nature 2014)	Not Mutated	15.9151	0	414
Lung Adenocarcinoma (TCGA, Provisional)	Not Mutated	15.9151	0	414
Lung Adenocarcinoma (TCGA, Nature 2014)	Not Mutated	15.9236	0	3059
Lung Adenocarcinoma (TCGA, Provisional)	Not Mutated	15.9236	0	3059
Lung Adenocarcinoma (TCGA, Nature 2014)	Not Mutated	15.9532	1	626
Lung Adenocarcinoma (TCGA, Provisional)	Not Mutated	15.9532	1	626
Lung Adenocarcinoma (TCGA, Nature 2014)	Not Mutated	16.1438	1	869
Lung Adenocarcinoma (TCGA, Provisional)	Not Mutated	16.1438	1	869
Lung Adenocarcinoma (TCGA, Provisional)	Not Sequenced	16.247	0	182
Lung Adenocarcinoma (TCGA, Provisional)	Not Sequenced	17.1123	0	446
Lung Adenocarcinoma (TCGA, Nature 2014)	Not Mutated	17.1127	1	999
Lung Adenocarcinoma (TCGA, Provisional)	Not Mutated	17.1127	1	999
Lung Adenocarcinoma (TCGA, Nature 2014)	Not Mutated	17.1614	0	256
Lung Adenocarcinoma (TCGA, Provisional)	Not Mutated	17.1614	0	256
Lung Adenocarcinoma (TCGA, Nature 2014)	Not Mutated	17.4564	1	1235
Lung Adenocarcinoma (TCGA, Provisional)	Not Mutated	17.4564	1	1235
Lung Adenocarcinoma (TCGA, Nature 2014)	Not Mutated	17.6887	0	1178
Lung Adenocarcinoma (TCGA, Provisional)	Not Mutated	17.6887	0	1178
Lung Adenocarcinoma (TCGA, Provisional)	Not Sequenced	17.7442	0	565
Lung Adenocarcinoma (TCGA, Nature 2014)	Not Mutated	17.9678	1	922
Lung Adenocarcinoma (TCGA, Provisional)	Not Mutated	17.9678	1	922
Lung Adenocarcinoma (TCGA, Provisional)	Not Sequenced	18.2735	0	938
Lung Adenocarcinoma (TCGA, Provisional)	Not Sequenced	18.3016	0	377
Lung Adenocarcinoma (TCGA, Nature 2014)	Not Mutated	18.6214	1	826
Lung Adenocarcinoma (TCGA, Provisional)	Not Mutated	18.6214	1	826
Lung Adenocarcinoma (TCGA, Provisional)	Not Sequenced	19.0217	1	1288
Lung Adenocarcinoma (TCGA, Provisional)	Not Sequenced	19.1205	0	84
Lung Adenocarcinoma (TCGA, Provisional)	Not Sequenced	19.6802	0	131
Lung Adenocarcinoma (TCGA, Provisional)	Not Sequenced	19.6944	0	800
Lung Adenocarcinoma (TCGA, Provisional)	Not Sequenced	19.8726	0	949
Lung Adenocarcinoma (TCGA, Nature 2014)	Not Mutated	19.9015	1	949
Lung Adenocarcinoma (TCGA, Provisional)	Not Mutated	19.9015	1	949
Lung Adenocarcinoma (TCGA, Nature 2014)	Not Mutated	20.1149	0	2616
Lung Adenocarcinoma (TCGA, Provisional)	Not Mutated	20.1149	0	2616
Lung Adenocarcinoma (TCGA, Nature 2014)	Not Mutated	20.1342	1	488
Lung Adenocarcinoma (TCGA, Provisional)	Not Mutated	20.1342	1	488
Lung Adenocarcinoma (TCGA, Provisional)	Not Sequenced	20.2497	0	129
Lung Adenocarcinoma (TCGA, Nature 2014)	Not Mutated	20.7352	1	1268
Lung Adenocarcinoma (TCGA, Provisional)	Not Mutated	20.7352	1	1268
Lung Adenocarcinoma (TCGA, Provisional)	Not Sequenced	20.8374	0	310
Lung Adenocarcinoma (TCGA, Nature 2014)	Not Mutated	21.3568	1	308
Lung Adenocarcinoma (TCGA, Provisional)	Not Mutated	21.3568	1	308
Lung Adenocarcinoma (TCGA, Nature 2014)	Not Mutated	21.5827	0	424
Lung Adenocarcinoma (TCGA, Provisional)	Not Mutated	21.5827	0	424
Lung Adenocarcinoma (TCGA, Nature 2014)	Not Mutated	21.6153	1	176
Lung Adenocarcinoma (TCGA, Provisional)	Not Mutated	21.6153	1	176
Lung Adenocarcinoma (TCGA, Nature 2014)	Not Mutated	21.9298	1	257
Lung Adenocarcinoma (TCGA, Provisional)	Not Mutated	21.9298	1	257
Lung Adenocarcinoma (TCGA, Nature 2014)	Not Mutated	22.3152	1	500
Lung Adenocarcinoma (TCGA, Provisional)	Not Mutated	22.3152	1	500
Lung Adenocarcinoma (TCGA, Provisional)	Not Sequenced	22.4967	0	417
Lung Adenocarcinoma (TCGA, Nature 2014)	Not Mutated	22.5632	0	728
Lung Adenocarcinoma (TCGA, Provisional)	Not Mutated	22.5632	0	728
Lung Adenocarcinoma (TCGA, Nature 2014)	Not Mutated	23.0721	1	1492
Lung Adenocarcinoma (TCGA, Provisional)	Not Mutated	23.0721	1	1492
Lung Adenocarcinoma (TCGA, Provisional)	Not Sequenced	23.2172	0	385
Lung Adenocarcinoma (TCGA, Nature 2014)	Not Mutated	23.6515	1	179
Lung Adenocarcinoma (TCGA, Provisional)	Not Mutated	23.6515	1	179
Lung Adenocarcinoma (TCGA, Provisional)	Not Sequenced	23.6553	0	2973
Lung Adenocarcinoma (TCGA, Provisional)	Not Sequenced	23.6633	0	578
Lung Adenocarcinoma (TCGA, Nature 2014)	Not Mutated	24.6064	1	97
Lung Adenocarcinoma (TCGA, Provisional)	Not Mutated	24.6064	1	97
Lung Adenocarcinoma (TCGA, Provisional)	Not Sequenced	24.6385	0	596
Lung Adenocarcinoma (TCGA, Nature 2014)	Not Mutated	24.666	0	427
Lung Adenocarcinoma (TCGA, Provisional)	Not Mutated	24.666	0	427
Lung Adenocarcinoma (TCGA, Provisional)	Not Sequenced	24.7241	1	1653
Lung Adenocarcinoma (TCGA, Provisional)	Not Sequenced	24.7496	0	440
Lung Adenocarcinoma (TCGA, Provisional)	Not Sequenced	24.9917	0	1060
Lung Adenocarcinoma (TCGA, Nature 2014)	Not Mutated	25.0671	1	1531
Lung Adenocarcinoma (TCGA, Provisional)	Not Mutated	25.0671	1	1531
Lung Adenocarcinoma (TCGA, Provisional)	Not Sequenced	25.0912	0	7062
Lung Adenocarcinoma (TCGA, Nature 2014)	Not Mutated	25.3248	0	174
Lung Adenocarcinoma (TCGA, Provisional)	Not Mutated	25.3248	0	174
Lung Adenocarcinoma (TCGA, Nature 2014)	Not Mutated	25.3444	0	1974
Lung Adenocarcinoma (TCGA, Provisional)	Not Mutated	25.3444	0	1974
Lung Adenocarcinoma (TCGA, Nature 2014)	Not Mutated	25.4386	1	1379
Lung Adenocarcinoma (TCGA, Provisional)	Not Mutated	25.4386	1	1379
Lung Adenocarcinoma (TCGA, Nature 2014)	Not Mutated	25.4975	1	976
Lung Adenocarcinoma (TCGA, Provisional)	Not Mutated	25.4975	1	976
Lung Adenocarcinoma (TCGA, Provisional)	Not Sequenced	25.6033	1	1046
Lung Adenocarcinoma (TCGA, Nature 2014)	Not Mutated	25.7492	0	218
Lung Adenocarcinoma (TCGA, Provisional)	Not Mutated	25.7492	0	218
Lung Adenocarcinoma (TCGA, Provisional)	Not Sequenced	26.1324	0	1893
Lung Adenocarcinoma (TCGA, Provisional)	Not Sequenced	26.3025	0	540
Lung Adenocarcinoma (TCGA, Provisional)	Not Sequenced	26.3158	0	610
Lung Adenocarcinoma (TCGA, Provisional)	Not Sequenced	26.5394	1	444
Lung Adenocarcinoma (TCGA, Provisional)	Not Sequenced	26.5687	1	99
Lung Adenocarcinoma (TCGA, Provisional)	Not Sequenced	26.7753	0	435
Lung Adenocarcinoma (TCGA, Provisional)	Not Sequenced	26.8519	0	1040
Lung Adenocarcinoma (TCGA, Provisional)	Not Sequenced	26.8722	0	882
Lung Adenocarcinoma (TCGA, Nature 2014)	Not Mutated	27.1429	0	1272
Lung Adenocarcinoma (TCGA, Provisional)	Not Mutated	27.1429	0	1272
Lung Adenocarcinoma (TCGA, Nature 2014)	Not Mutated	27.229	1	336
Lung Adenocarcinoma (TCGA, Provisional)	Not Mutated	27.229	1	336
Lung Adenocarcinoma (TCGA, Provisional)	Not Sequenced	27.385	1	375
Lung Adenocarcinoma (TCGA, Provisional)	Not Sequenced	27.905	1	737
Lung Adenocarcinoma (TCGA, Nature 2014)	Not Mutated	28.0874	1	258
Lung Adenocarcinoma (TCGA, Provisional)	Not Mutated	28.0874	1	258
Lung Adenocarcinoma (TCGA, Provisional)	Not Sequenced	28.215	1	574
Lung Adenocarcinoma (TCGA, Provisional)	Not Sequenced	28.3364	1	760
Lung Adenocarcinoma (TCGA, Provisional)	Not Sequenced	28.495	0	603
Lung Adenocarcinoma (TCGA, Nature 2014)	Not Mutated	28.5714	0	791
Lung Adenocarcinoma (TCGA, Provisional)	Not Mutated	28.5714	0	791
Lung Adenocarcinoma (TCGA, Provisional)	Not Sequenced	28.6041	0	1036
Lung Adenocarcinoma (TCGA, Nature 2014)	Not Mutated	28.7261	0	2832
Lung Adenocarcinoma (TCGA, Provisional)	Not Mutated	28.7261	0	2832
Lung Adenocarcinoma (TCGA, Provisional)	Not Sequenced	29.1611	0	1246
Lung Adenocarcinoma (TCGA, Provisional)	Not Sequenced	29.2171	1	282
Lung Adenocarcinoma (TCGA, Provisional)	Not Sequenced	29.2326	1	550
Lung Adenocarcinoma (TCGA, Provisional)	Not Sequenced	29.3194	0	462
Lung Adenocarcinoma (TCGA, Nature 2014)	Not Mutated	29.5358	0	457
Lung Adenocarcinoma (TCGA, Provisional)	Not Mutated	29.5358	0	457
Lung Adenocarcinoma (TCGA, Nature 2014)	Not Mutated	30.0366	0	151
Lung Adenocarcinoma (TCGA, Provisional)	Not Mutated	30.0366	0	151
Lung Adenocarcinoma (TCGA, Provisional)	Not Sequenced	30.0752	1	594
Lung Adenocarcinoma (TCGA, Provisional)	Not Sequenced	30.273	0	2199
Lung Adenocarcinoma (TCGA, Provisional)	Not Sequenced	30.4878	0	1442
Lung Adenocarcinoma (TCGA, Provisional)	Not Sequenced	30.6193	0	904
Lung Adenocarcinoma (TCGA, Provisional)	Not Sequenced	30.6577	0	2595
Lung Adenocarcinoma (TCGA, Provisional)	Not Sequenced	30.9328	1	2617
Lung Adenocarcinoma (TCGA, Provisional)	Not Sequenced	30.9372	1	74
Lung Adenocarcinoma (TCGA, Provisional)	Not Sequenced	30.9488	0	552
Lung Adenocarcinoma (TCGA, Nature 2014)	Not Mutated	31.1885	0	1305
Lung Adenocarcinoma (TCGA, Provisional)	Not Mutated	31.1885	0	1305
Lung Adenocarcinoma (TCGA, Nature 2014)	Not Mutated	31.2036	1	2681
Lung Adenocarcinoma (TCGA, Provisional)	Not Mutated	31.2036	1	2681
Lung Adenocarcinoma (TCGA, Provisional)	Not Sequenced	31.3433	1	1135
Lung Adenocarcinoma (TCGA, Nature 2014)	Not Mutated	31.4843	1	187
Lung Adenocarcinoma (TCGA, Provisional)	Not Mutated	31.4843	1	187
Lung Adenocarcinoma (TCGA, Provisional)	Not Sequenced	31.5852	1	154
Lung Adenocarcinoma (TCGA, Nature 2014)	Not Mutated	31.8403	0	186
Lung Adenocarcinoma (TCGA, Provisional)	Not Mutated	31.8403	0	186
Lung Adenocarcinoma (TCGA, Provisional)	Not Sequenced	31.8533	0	910
Lung Adenocarcinoma (TCGA, Provisional)	Not Sequenced	31.9707	0	1148
Lung Adenocarcinoma (TCGA, Provisional)	Not Sequenced	32.5815	1	414
Lung Adenocarcinoma (TCGA, Provisional)	Not Sequenced	32.65	0	307
Lung Adenocarcinoma (TCGA, Provisional)	Not Sequenced	32.6564	0	1479
Lung Adenocarcinoma (TCGA, Provisional)	Not Sequenced	32.9099	0	2261
Lung Adenocarcinoma (TCGA, Nature 2014)	Not Mutated	33.4385	1	697
Lung Adenocarcinoma (TCGA, Provisional)	Not Mutated	33.4385	1	697
Lung Adenocarcinoma (TCGA, Provisional)	Not Sequenced	34.4195	1	260
Lung Adenocarcinoma (TCGA, Nature 2014)	Not Mutated	34.4298	0	1700
Lung Adenocarcinoma (TCGA, Provisional)	Not Mutated	34.4298	0	1700
Lung Adenocarcinoma (TCGA, Provisional)	Not Sequenced	34.4403	0	591
Lung Adenocarcinoma (TCGA, Provisional)	Not Sequenced	34.4828	1	1194
Lung Adenocarcinoma (TCGA, Provisional)	Not Sequenced	34.5543	1	952
Lung Adenocarcinoma (TCGA, Provisional)	Not Sequenced	34.647	0	2224
Lung Adenocarcinoma (TCGA, Nature 2014)	Not Mutated	34.695	0	669
Lung Adenocarcinoma (TCGA, Provisional)	Not Mutated	34.695	0	669
Lung Adenocarcinoma (TCGA, Provisional)	Not Sequenced	34.8712	0	515
Lung Adenocarcinoma (TCGA, Provisional)	Not Sequenced	35.2369	0	2161
Lung Adenocarcinoma (TCGA, Provisional)	Not Sequenced	35.3883	0	568
Lung Adenocarcinoma (TCGA, Nature 2014)	Not Mutated	35.4359	0	2368
Lung Adenocarcinoma (TCGA, Provisional)	Not Mutated	35.4359	0	2368
Lung Adenocarcinoma (TCGA, Nature 2014)	Not Mutated	35.7143	1	625
Lung Adenocarcinoma (TCGA, Provisional)	Not Mutated	35.7143	1	625
Lung Adenocarcinoma (TCGA, Nature 2014)	Not Mutated	35.8839	1	281
Lung Adenocarcinoma (TCGA, Provisional)	Not Mutated	35.8839	1	281
Lung Adenocarcinoma (TCGA, Provisional)	Not Sequenced	36.0825	1	2027
Lung Adenocarcinoma (TCGA, Provisional)	Not Sequenced	36.1746	0	186
Lung Adenocarcinoma (TCGA, Nature 2014)	Not Mutated	36.2884	1	653
Lung Adenocarcinoma (TCGA, Provisional)	Not Mutated	36.2884	1	653
Lung Adenocarcinoma (TCGA, Nature 2014)	Not Mutated	36.5143	0	1324
Lung Adenocarcinoma (TCGA, Provisional)	Not Mutated	36.5143	0	1324
Lung Adenocarcinoma (TCGA, Nature 2014)	Not Mutated	36.6218	0	691
Lung Adenocarcinoma (TCGA, Provisional)	Not Mutated	36.6218	0	691
Lung Adenocarcinoma (TCGA, Nature 2014)	Not Mutated	36.788	0	882
Lung Adenocarcinoma (TCGA, Provisional)	Not Mutated	36.788	0	882
Lung Adenocarcinoma (TCGA, Provisional)	Not Sequenced	36.8205	0	603
Lung Adenocarcinoma (TCGA, Nature 2014)	Not Mutated	37.4582	1	1197
Lung Adenocarcinoma (TCGA, Provisional)	Not Mutated	37.4582	1	1197
Lung Adenocarcinoma (TCGA, Provisional)	Not Sequenced	37.6863	0	224
Lung Adenocarcinoma (TCGA, Provisional)	Not Sequenced	37.8151	0	630
Lung Adenocarcinoma (TCGA, Provisional)	Not Sequenced	39.6793	1	210
Lung Adenocarcinoma (TCGA, Provisional)	Not Sequenced	40.1405	1	442
Lung Adenocarcinoma (TCGA, Provisional)	Not Sequenced	40.4306	0	415
Lung Adenocarcinoma (TCGA, Provisional)	Not Sequenced	40.4324	1	193
Lung Adenocarcinoma (TCGA, Provisional)	Not Sequenced	40.4408	0	547
Lung Adenocarcinoma (TCGA, Nature 2014)	Not Mutated	40.656	1	1516
Lung Adenocarcinoma (TCGA, Provisional)	Not Mutated	40.656	1	1516
Lung Adenocarcinoma (TCGA, Nature 2014)	Not Mutated	40.6977	0	3261
Lung Adenocarcinoma (TCGA, Provisional)	Not Mutated	40.6977	0	3261
Lung Adenocarcinoma (TCGA, Provisional)	Not Sequenced	41.1487	0	930
Lung Adenocarcinoma (TCGA, Nature 2014)	Not Mutated	41.1869	1	385
Lung Adenocarcinoma (TCGA, Provisional)	Not Mutated	41.1869	1	385
Lung Adenocarcinoma (TCGA, Nature 2014)	Not Mutated	41.3565	0	3940
Lung Adenocarcinoma (TCGA, Provisional)	Not Mutated	41.3565	0	3940
Lung Adenocarcinoma (TCGA, Provisional)	Not Sequenced	41.6823	0	824
Lung Adenocarcinoma (TCGA, Nature 2014)	Not Mutated	41.7124	1	3169
Lung Adenocarcinoma (TCGA, Provisional)	Not Mutated	41.7124	1	3169
Lung Adenocarcinoma (TCGA, Nature 2014)	Not Mutated	41.9808	1	244
Lung Adenocarcinoma (TCGA, Provisional)	Not Mutated	41.9808	1	244
Lung Adenocarcinoma (TCGA, Nature 2014)	Not Mutated	42.0168	0	442
Lung Adenocarcinoma (TCGA, Provisional)	Not Mutated	42.0168	0	442
Lung Adenocarcinoma (TCGA, Nature 2014)	Not Mutated	42.1241	1	171
Lung Adenocarcinoma (TCGA, Provisional)	Not Mutated	42.1241	1	171
Lung Adenocarcinoma (TCGA, Provisional)	Not Sequenced	42.2416	0	466
Lung Adenocarcinoma (TCGA, Provisional)	Not Sequenced	42.4403	0	617
Lung Adenocarcinoma (TCGA, Provisional)	Not Sequenced	42.5584	0	467
Lung Adenocarcinoma (TCGA, Nature 2014)	Not Mutated	42.8175	0	537
Lung Adenocarcinoma (TCGA, Provisional)	Not Mutated	42.8175	0	537
Lung Adenocarcinoma (TCGA, Provisional)	Not Sequenced	43.7931	0	184
Lung Adenocarcinoma (TCGA, Provisional)	Not Sequenced	44.183	0	448
Lung Adenocarcinoma (TCGA, Nature 2014)	Not Mutated	44.6097	0	658
Lung Adenocarcinoma (TCGA, Provisional)	Not Mutated	44.6097	0	658
Lung Adenocarcinoma (TCGA, Nature 2014)	Not Mutated	45.1159	0	1429
Lung Adenocarcinoma (TCGA, Provisional)	Not Mutated	45.1159	0	1429
Lung Adenocarcinoma (TCGA, Nature 2014)	Not Mutated	45.1505	0	435
Lung Adenocarcinoma (TCGA, Provisional)	Not Mutated	45.1505	0	435
Lung Adenocarcinoma (TCGA, Provisional)	Not Sequenced	45.1642	0	652
Lung Adenocarcinoma (TCGA, Provisional)	Not Sequenced	45.2423	0	285
Lung Adenocarcinoma (TCGA, Provisional)	Not Sequenced	45.7856	1	468
Lung Adenocarcinoma (TCGA, Provisional)	Not Sequenced	45.8113	1	777
Lung Adenocarcinoma (TCGA, Nature 2014)	Not Mutated	45.8355	1	460
Lung Adenocarcinoma (TCGA, Provisional)	Not Mutated	45.8355	1	460
Lung Adenocarcinoma (TCGA, Nature 2014)	Not Mutated	45.8716	0	2449
Lung Adenocarcinoma (TCGA, Provisional)	Not Mutated	45.8716	0	2449
Lung Adenocarcinoma (TCGA, Provisional)	Not Sequenced	46.7809	0	553
Lung Adenocarcinoma (TCGA, Nature 2014)	Not Mutated	46.9294	0	354
Lung Adenocarcinoma (TCGA, Provisional)	Not Mutated	46.9294	0	354
Lung Adenocarcinoma (TCGA, Nature 2014)	Not Mutated	47.0291	1	1499
Lung Adenocarcinoma (TCGA, Provisional)	Not Mutated	47.0291	1	1499
Lung Adenocarcinoma (TCGA, Provisional)	Not Sequenced	47.0811	0	653
Lung Adenocarcinoma (TCGA, Provisional)	Not Sequenced	47.4211	0	353
Lung Adenocarcinoma (TCGA, Provisional)	Not Sequenced	47.5772	1	677
Lung Adenocarcinoma (TCGA, Nature 2014)	Not Mutated	47.6534	0	455
Lung Adenocarcinoma (TCGA, Provisional)	Not Mutated	47.6534	0	455
Lung Adenocarcinoma (TCGA, Provisional)	Not Sequenced	48.2313	0	409
Lung Adenocarcinoma (TCGA, Provisional)	Not Sequenced	49.376	0	1621
Lung Adenocarcinoma (TCGA, Provisional)	Not Sequenced	49.4382	0	6732
Lung Adenocarcinoma (TCGA, Provisional)	Not Sequenced	49.4833	1	702
Lung Adenocarcinoma (TCGA, Provisional)	Not Sequenced	49.667	0	481
Lung Adenocarcinoma (TCGA, Provisional)	Not Sequenced	49.6855	1	950
Lung Adenocarcinoma (TCGA, Provisional)	Not Sequenced	49.9407	0	1097
Lung Adenocarcinoma (TCGA, Provisional)	Not Sequenced	50.2513	0	225
Lung Adenocarcinoma (TCGA, Nature 2014)	Not Mutated	50.2667	0	141
Lung Adenocarcinoma (TCGA, Provisional)	Not Mutated	50.2667	0	141
Lung Adenocarcinoma (TCGA, Provisional)	Not Sequenced	50.2684	0	651
Lung Adenocarcinoma (TCGA, Provisional)	Not Sequenced	50.4021	1	121
Lung Adenocarcinoma (TCGA, Provisional)	Not Sequenced	50.7677	1	761
Lung Adenocarcinoma (TCGA, Nature 2014)	Not Mutated	50.9126	0	1159
Lung Adenocarcinoma (TCGA, Provisional)	Not Mutated	50.9126	0	1159
Lung Adenocarcinoma (TCGA, Provisional)	Not Sequenced	51.2091	0	1965
Lung Adenocarcinoma (TCGA, Nature 2014)	Not Mutated	52.0978	0	1932
Lung Adenocarcinoma (TCGA, Provisional)	Not Mutated	52.0978	0	1932
Lung Adenocarcinoma (TCGA, Nature 2014)	Not Mutated	52.5422	1	291
Lung Adenocarcinoma (TCGA, Provisional)	Not Mutated	52.5422	1	291
Lung Adenocarcinoma (TCGA, Nature 2014)	Not Mutated	52.7868	0	1333
Lung Adenocarcinoma (TCGA, Provisional)	Not Mutated	52.7868	0	1333
Lung Adenocarcinoma (TCGA, Nature 2014)	Not Mutated	52.8754	0	1189
Lung Adenocarcinoma (TCGA, Provisional)	Not Mutated	52.8754	0	1189
Lung Adenocarcinoma (TCGA, Nature 2014)	Not Mutated	53.1384	1	1622
Lung Adenocarcinoma (TCGA, Provisional)	Not Mutated	53.1384	1	1622
Lung Adenocarcinoma (TCGA, Provisional)	Not Sequenced	53.1496	0	84
Lung Adenocarcinoma (TCGA, Provisional)	Not Sequenced	53.5274	1	409
Lung Adenocarcinoma (TCGA, Nature 2014)	Not Mutated	53.5977	1	376
Lung Adenocarcinoma (TCGA, Provisional)	Not Mutated	53.5977	1	376
Lung Adenocarcinoma (TCGA, Nature 2014)	Not Mutated	53.9672	1	464
Lung Adenocarcinoma (TCGA, Provisional)	Not Mutated	53.9672	1	464
Lung Adenocarcinoma (TCGA, Nature 2014)	Not Mutated	54.0541	0	522
Lung Adenocarcinoma (TCGA, Provisional)	Not Mutated	54.0541	0	522
Lung Adenocarcinoma (TCGA, Provisional)	Not Sequenced	55.0556	0	626
Lung Adenocarcinoma (TCGA, Provisional)	Not Sequenced	55.2139	0	551
Lung Adenocarcinoma (TCGA, Nature 2014)	Not Mutated	55.5312	1	244
Lung Adenocarcinoma (TCGA, Provisional)	Not Mutated	55.5312	1	244
Lung Adenocarcinoma (TCGA, Provisional)	Not Sequenced	56.1341	0	997
Lung Adenocarcinoma (TCGA, Provisional)	Not Sequenced	56.2145	0	674
Lung Adenocarcinoma (TCGA, Nature 2014)	Not Mutated	56.4002	0	889
Lung Adenocarcinoma (TCGA, Provisional)	Not Mutated	56.4002	0	889
Lung Adenocarcinoma (TCGA, Provisional)	Not Sequenced	56.6445	0	600
Lung Adenocarcinoma (TCGA, Nature 2014)	Not Mutated	56.9978	0	3094
Lung Adenocarcinoma (TCGA, Provisional)	Not Mutated	56.9978	0	3094
Lung Adenocarcinoma (TCGA, Provisional)	Not Sequenced	57.0328	0	830
Lung Adenocarcinoma (TCGA, Provisional)	Not Sequenced	57.2616	0	1239
Lung Adenocarcinoma (TCGA, Provisional)	Not Sequenced	57.2804	0	139
Lung Adenocarcinoma (TCGA, Provisional)	Not Sequenced	57.4194	0	520
Lung Adenocarcinoma (TCGA, Provisional)	Not Sequenced	57.6477	1	731
Lung Adenocarcinoma (TCGA, Provisional)	Not Sequenced	57.9994	0	426
Lung Adenocarcinoma (TCGA, Provisional)	Not Sequenced	58.1476	0	478
Lung Adenocarcinoma (TCGA, Nature 2014)	Not Mutated	58.1773	0	1847
Lung Adenocarcinoma (TCGA, Provisional)	Not Mutated	58.1773	0	1847
Lung Adenocarcinoma (TCGA, Provisional)	Not Sequenced	58.3882	1	2620
Lung Adenocarcinoma (TCGA, Nature 2014)	Not Mutated	58.7121	1	434
Lung Adenocarcinoma (TCGA, Provisional)	Not Mutated	58.7121	1	434
Lung Adenocarcinoma (TCGA, Provisional)	Not Sequenced	59.2503	1	864
Lung Adenocarcinoma (TCGA, Nature 2014)	Not Mutated	59.2635	1	1600
Lung Adenocarcinoma (TCGA, Provisional)	Not Mutated	59.2635	1	1600
Lung Adenocarcinoma (TCGA, Nature 2014)	Not Mutated	59.2824	0	448
Lung Adenocarcinoma (TCGA, Provisional)	Not Mutated	59.2824	0	448
Lung Adenocarcinoma (TCGA, Nature 2014)	Not Mutated	59.4405	0	531
Lung Adenocarcinoma (TCGA, Provisional)	Not Mutated	59.4405	0	531
Lung Adenocarcinoma (TCGA, Nature 2014)	Not Mutated	59.499	0	1285
Lung Adenocarcinoma (TCGA, Provisional)	Not Mutated	59.499	0	1285
Lung Adenocarcinoma (TCGA, Nature 2014)	Not Mutated	59.6795	0	1474
Lung Adenocarcinoma (TCGA, Provisional)	Not Mutated	59.6795	0	1474
Lung Adenocarcinoma (TCGA, Nature 2014)	Not Mutated	60.323	0	411
Lung Adenocarcinoma (TCGA, Provisional)	Not Mutated	60.323	0	411
Lung Adenocarcinoma (TCGA, Provisional)	Not Sequenced	61.0119	0	423
Lung Adenocarcinoma (TCGA, Provisional)	Not Sequenced	61.7685	0	1071
Lung Adenocarcinoma (TCGA, Provisional)	Not Sequenced	61.8481	1	1790
Lung Adenocarcinoma (TCGA, Nature 2014)	Not Mutated	61.9078	0	595
Lung Adenocarcinoma (TCGA, Provisional)	Not Mutated	61.9078	0	595
Lung Adenocarcinoma (TCGA, Nature 2014)	Not Mutated	63.0872	0	1351
Lung Adenocarcinoma (TCGA, Provisional)	Not Mutated	63.0872	0	1351
Lung Adenocarcinoma (TCGA, Nature 2014)	Not Mutated	63.1345	0	791
Lung Adenocarcinoma (TCGA, Provisional)	Not Mutated	63.1345	0	791
Lung Adenocarcinoma (TCGA, Nature 2014)	Not Mutated	63.2479	0	872
Lung Adenocarcinoma (TCGA, Provisional)	Not Mutated	63.2479	0	872
Lung Adenocarcinoma (TCGA, Provisional)	Not Sequenced	63.2963	0	2067
Lung Adenocarcinoma (TCGA, Nature 2014)	Not Mutated	63.391	0	1683
Lung Adenocarcinoma (TCGA, Provisional)	Not Mutated	63.391	0	1683
Lung Adenocarcinoma (TCGA, Provisional)	Not Sequenced	63.5276	1	1725
Lung Adenocarcinoma (TCGA, Nature 2014)	Not Mutated	63.6591	0	609
Lung Adenocarcinoma (TCGA, Provisional)	Not Mutated	63.6591	0	609
Lung Adenocarcinoma (TCGA, Nature 2014)	Not Mutated	63.7	1	593
Lung Adenocarcinoma (TCGA, Provisional)	Not Mutated	63.7	1	593
Lung Adenocarcinoma (TCGA, Nature 2014)	Not Mutated	63.7413	1	250
Lung Adenocarcinoma (TCGA, Provisional)	Not Mutated	63.7413	1	250
Lung Adenocarcinoma (TCGA, Provisional)	Not Sequenced	64.7479	1	321
Lung Adenocarcinoma (TCGA, Provisional)	Not Sequenced	64.8527	0	476
Lung Adenocarcinoma (TCGA, Nature 2014)	Not Mutated	65.2576	1	1421
Lung Adenocarcinoma (TCGA, Provisional)	Not Mutated	65.2576	1	1421
Lung Adenocarcinoma (TCGA, Provisional)	Not Sequenced	65.9283	0	608
Lung Adenocarcinoma (TCGA, Nature 2014)	Not Mutated	65.9591	1	303
Lung Adenocarcinoma (TCGA, Provisional)	Not Mutated	65.9591	1	303
Lung Adenocarcinoma (TCGA, Nature 2014)	Not Mutated	66.517	1	428
Lung Adenocarcinoma (TCGA, Provisional)	Not Mutated	66.517	1	428
Lung Adenocarcinoma (TCGA, Nature 2014)	Not Mutated	66.7177	0	670
Lung Adenocarcinoma (TCGA, Provisional)	Not Mutated	66.7177	0	670
Lung Adenocarcinoma (TCGA, Provisional)	Not Sequenced	67.1937	1	1043
Lung Adenocarcinoma (TCGA, Provisional)	Not Sequenced	67.4904	1	167
Lung Adenocarcinoma (TCGA, Provisional)	Not Sequenced	67.9688	1	656
Lung Adenocarcinoma (TCGA, Nature 2014)	Not Mutated	68.0544	0	487
Lung Adenocarcinoma (TCGA, Provisional)	Not Mutated	68.0544	0	487
Lung Adenocarcinoma (TCGA, Provisional)	Not Sequenced	68.148	0	505
Lung Adenocarcinoma (TCGA, Nature 2014)	Not Mutated	68.618	1	4961
Lung Adenocarcinoma (TCGA, Provisional)	Not Mutated	68.618	1	4961
Lung Adenocarcinoma (TCGA, Provisional)	Not Sequenced	68.672	0	486
Lung Adenocarcinoma (TCGA, Provisional)	Not Sequenced	68.7229	0	418
Lung Adenocarcinoma (TCGA, Provisional)	Not Sequenced	69.0099	1	124
Lung Adenocarcinoma (TCGA, Nature 2014)	Not Mutated	69.2884	0	573
Lung Adenocarcinoma (TCGA, Provisional)	Not Mutated	69.2884	0	573
Lung Adenocarcinoma (TCGA, Nature 2014)	Not Mutated	69.6651	0	1280
Lung Adenocarcinoma (TCGA, Provisional)	Not Mutated	69.6651	0	1280
Lung Adenocarcinoma (TCGA, Nature 2014)	Not Mutated	70.4952	1	586
Lung Adenocarcinoma (TCGA, Provisional)	Not Mutated	70.4952	1	586
Lung Adenocarcinoma (TCGA, Provisional)	Not Sequenced	71.2919	1	1798
Lung Adenocarcinoma (TCGA, Nature 2014)	Not Mutated	71.3678	0	578
Lung Adenocarcinoma (TCGA, Provisional)	Not Mutated	71.3678	0	578
Lung Adenocarcinoma (TCGA, Nature 2014)	Not Mutated	71.5488	0	323
Lung Adenocarcinoma (TCGA, Provisional)	Not Mutated	71.5488	0	323
Lung Adenocarcinoma (TCGA, Provisional)	Not Sequenced	71.7521	0	993
Lung Adenocarcinoma (TCGA, Nature 2014)	Not Mutated	72.2081	0	422
Lung Adenocarcinoma (TCGA, Provisional)	Not Mutated	72.2081	0	422
Lung Adenocarcinoma (TCGA, Nature 2014)	Not Mutated	72.4505	0	365
Lung Adenocarcinoma (TCGA, Provisional)	Not Mutated	72.4505	0	365
Lung Adenocarcinoma (TCGA, Nature 2014)	Not Mutated	72.5203	1	1026
Lung Adenocarcinoma (TCGA, Provisional)	Not Mutated	72.5203	1	1026
Lung Adenocarcinoma (TCGA, Provisional)	Not Sequenced	72.7267	0	513
Lung Adenocarcinoma (TCGA, Nature 2014)	Not Mutated	72.9642	0	610
Lung Adenocarcinoma (TCGA, Provisional)	Not Mutated	72.9642	0	610
Lung Adenocarcinoma (TCGA, Nature 2014)	Not Mutated	73.1463	0	705
Lung Adenocarcinoma (TCGA, Provisional)	Not Mutated	73.1463	0	705
Lung Adenocarcinoma (TCGA, Nature 2014)	Not Mutated	73.3048	0	426
Lung Adenocarcinoma (TCGA, Provisional)	Not Mutated	73.3048	0	426
Lung Adenocarcinoma (TCGA, Provisional)	Not Sequenced	73.8206	1	1778
Lung Adenocarcinoma (TCGA, Provisional)	Not Sequenced	74.3307	1	161
Lung Adenocarcinoma (TCGA, Nature 2014)	Not Mutated	74.361	1	478
Lung Adenocarcinoma (TCGA, Provisional)	Not Mutated	74.361	1	478
Lung Adenocarcinoma (TCGA, Provisional)	Not Sequenced	74.7266	1	444
Lung Adenocarcinoma (TCGA, Provisional)	Not Sequenced	75.9124	0	1289
Lung Adenocarcinoma (TCGA, Nature 2014)	Not Mutated	76.0987	0	852
Lung Adenocarcinoma (TCGA, Provisional)	Not Mutated	76.0987	0	852
Lung Adenocarcinoma (TCGA, Nature 2014)	Not Mutated	76.9231	0	719
Lung Adenocarcinoma (TCGA, Provisional)	Not Mutated	76.9231	0	719
Lung Adenocarcinoma (TCGA, Provisional)	Not Sequenced	77.2128	0	1432
Lung Adenocarcinoma (TCGA, Nature 2014)	Not Mutated	77.3763	0	477
Lung Adenocarcinoma (TCGA, Provisional)	Not Mutated	77.3763	0	477
Lung Adenocarcinoma (TCGA, Nature 2014)	Not Mutated	78.5124	0	730
Lung Adenocarcinoma (TCGA, Provisional)	Not Mutated	78.5124	0	730
Lung Adenocarcinoma (TCGA, Provisional)	Not Sequenced	78.9359	0	724
Lung Adenocarcinoma (TCGA, Provisional)	Not Sequenced	81.43	0	568
Lung Adenocarcinoma (TCGA, Nature 2014)	Not Mutated	82.3799	0	1367
Lung Adenocarcinoma (TCGA, Provisional)	Not Mutated	82.3799	0	1367
Lung Adenocarcinoma (TCGA, Nature 2014)	Not Mutated	82.8931	1	1147
Lung Adenocarcinoma (TCGA, Provisional)	Not Mutated	82.8931	1	1147
Lung Adenocarcinoma (TCGA, Nature 2014)	Not Mutated	83.0648	0	1523
Lung Adenocarcinoma (TCGA, Provisional)	Not Mutated	83.0648	0	1523
Lung Adenocarcinoma (TCGA, Provisional)	Not Sequenced	83.3075	1	598
Lung Adenocarcinoma (TCGA, Nature 2014)	Not Mutated	83.4639	0	1130
Lung Adenocarcinoma (TCGA, Provisional)	Not Mutated	83.4639	0	1130
Lung Adenocarcinoma (TCGA, Provisional)	Not Sequenced	83.7878	0	4765
Lung Adenocarcinoma (TCGA, Provisional)	Not Sequenced	83.8433	0	539
Lung Adenocarcinoma (TCGA, Provisional)	Not Sequenced	84.1412	0	947
Lung Adenocarcinoma (TCGA, Nature 2014)	Not Mutated	84.6276	0	2515
Lung Adenocarcinoma (TCGA, Provisional)	Not Mutated	84.6276	0	2515
Lung Adenocarcinoma (TCGA, Nature 2014)	Not Mutated	84.6703	1	929
Lung Adenocarcinoma (TCGA, Provisional)	Not Mutated	84.6703	1	929
Lung Adenocarcinoma (TCGA, Provisional)	Not Sequenced	85.4972	0	2360
Lung Adenocarcinoma (TCGA, Provisional)	Not Sequenced	86.0034	0	1175
Lung Adenocarcinoma (TCGA, Provisional)	Not Sequenced	87.3288	0	133
Lung Adenocarcinoma (TCGA, Provisional)	Not Sequenced	87.5422	0	614
Lung Adenocarcinoma (TCGA, Provisional)	Not Sequenced	87.9681	1	1073
Lung Adenocarcinoma (TCGA, Nature 2014)	Not Mutated	88.2182	0	2488
Lung Adenocarcinoma (TCGA, Provisional)	Not Mutated	88.2182	0	2488
Lung Adenocarcinoma (TCGA, Nature 2014)	Not Mutated	88.7912	1	237
Lung Adenocarcinoma (TCGA, Provisional)	Not Mutated	88.7912	1	237
Lung Adenocarcinoma (TCGA, Nature 2014)	Not Mutated	89.7911	0	62
Lung Adenocarcinoma (TCGA, Provisional)	Not Mutated	89.7911	0	62
Lung Adenocarcinoma (TCGA, Provisional)	Not Sequenced	90.0151	0	2696
Lung Adenocarcinoma (TCGA, Provisional)	Not Sequenced	90.8605	1	607
Lung Adenocarcinoma (TCGA, Provisional)	Not Sequenced	92.4215	1	1229
Lung Adenocarcinoma (TCGA, Provisional)	Not Sequenced	93.1321	0	2137
Lung Adenocarcinoma (TCGA, Provisional)	Not Sequenced	93.1424	0	230
Lung Adenocarcinoma (TCGA, Nature 2014)	Not Mutated	93.1569	0	484
Lung Adenocarcinoma (TCGA, Provisional)	Not Mutated	93.1569	0	484
Lung Adenocarcinoma (TCGA, Provisional)	Not Sequenced	93.2723	0	476
Lung Adenocarcinoma (TCGA, Provisional)	Not Sequenced	93.9266	0	605
Lung Adenocarcinoma (TCGA, Provisional)	Not Sequenced	96.3597	0	1163
Lung Adenocarcinoma (TCGA, Nature 2014)	Not Mutated	96.8924	1	701
Lung Adenocarcinoma (TCGA, Provisional)	Not Mutated	96.8924	1	701
Lung Adenocarcinoma (TCGA, Provisional)	Not Sequenced	96.9984	0	896
Lung Adenocarcinoma (TCGA, Provisional)	Not Sequenced	97.3813	0	864
Lung Adenocarcinoma (TCGA, Provisional)	Not Sequenced	98.7076	1	1501
Lung Adenocarcinoma (TCGA, Provisional)	Not Sequenced	99.4078	1	2174
Lung Adenocarcinoma (TCGA, Nature 2014)	Not Mutated	101.331	1	624
Lung Adenocarcinoma (TCGA, Provisional)	Not Mutated	101.331	1	624
Lung Adenocarcinoma (TCGA, Nature 2014)	Not Mutated	101.63	0	747
Lung Adenocarcinoma (TCGA, Provisional)	Not Mutated	101.63	0	747
Lung Adenocarcinoma (TCGA, Nature 2014)	Not Mutated	103.416	0	1301
Lung Adenocarcinoma (TCGA, Provisional)	Not Mutated	103.416	0	1301
Lung Adenocarcinoma (TCGA, Provisional)	Not Sequenced	103.656	0	534
Lung Adenocarcinoma (TCGA, Nature 2014)	Not Mutated	104.093	1	1167
Lung Adenocarcinoma (TCGA, Provisional)	Not Mutated	104.093	1	1167
Lung Adenocarcinoma (TCGA, Provisional)	Not Sequenced	105.97	0	260
Lung Adenocarcinoma (TCGA, Nature 2014)	Not Mutated	106.312	1	1830
Lung Adenocarcinoma (TCGA, Provisional)	Not Mutated	106.312	1	1830
Lung Adenocarcinoma (TCGA, Nature 2014)	Not Mutated	107.835	1	855
Lung Adenocarcinoma (TCGA, Provisional)	Not Mutated	107.835	1	855
Lung Adenocarcinoma (TCGA, Provisional)	Not Sequenced	109.153	0	629
Lung Adenocarcinoma (TCGA, Provisional)	Not Sequenced	109.496	0	599
Lung Adenocarcinoma (TCGA, Nature 2014)	Not Mutated	109.997	0	610
Lung Adenocarcinoma (TCGA, Provisional)	Not Mutated	109.997	0	610
Lung Adenocarcinoma (TCGA, Provisional)	Not Sequenced	112.174	0	605
Lung Adenocarcinoma (TCGA, Nature 2014)	Not Mutated	112.221	1	905
Lung Adenocarcinoma (TCGA, Provisional)	Not Mutated	112.221	1	905
Lung Adenocarcinoma (TCGA, Provisional)	Not Sequenced	114.773	1	139
Lung Adenocarcinoma (TCGA, Provisional)	Not Sequenced	117.073	0	626
Lung Adenocarcinoma (TCGA, Provisional)	Not Sequenced	117.647	0	264
Lung Adenocarcinoma (TCGA, Provisional)	Not Sequenced	118.254	0	739
Lung Adenocarcinoma (TCGA, Nature 2014)	Not Mutated	119.298	0	761
Lung Adenocarcinoma (TCGA, Provisional)	Not Mutated	119.298	0	761
Lung Adenocarcinoma (TCGA, Provisional)	Not Sequenced	119.368	0	134
Lung Adenocarcinoma (TCGA, Nature 2014)	Not Mutated	120.474	0	165
Lung Adenocarcinoma (TCGA, Provisional)	Not Mutated	120.474	0	165
Lung Adenocarcinoma (TCGA, Provisional)	Not Sequenced	120.619	0	1216
Lung Adenocarcinoma (TCGA, Provisional)	Not Sequenced	120.985	0	651
Lung Adenocarcinoma (TCGA, Provisional)	Not Sequenced	122.315	1	457
Lung Adenocarcinoma (TCGA, Provisional)	Not Sequenced	122.677	0	829
Lung Adenocarcinoma (TCGA, Nature 2014)	Not Mutated	123.531	1	995
Lung Adenocarcinoma (TCGA, Provisional)	Not Mutated	123.531	1	995
Lung Adenocarcinoma (TCGA, Provisional)	Not Sequenced	123.841	0	536
Lung Adenocarcinoma (TCGA, Provisional)	Not Sequenced	123.902	1	614
Lung Adenocarcinoma (TCGA, Provisional)	Not Sequenced	124.213	1	1293
Lung Adenocarcinoma (TCGA, Nature 2014)	Not Mutated	124.409	0	1750
Lung Adenocarcinoma (TCGA, Provisional)	Not Mutated	124.409	0	1750
Lung Adenocarcinoma (TCGA, Provisional)	Not Sequenced	125.635	0	1864
Lung Adenocarcinoma (TCGA, Provisional)	Not Sequenced	126.734	1	879
Lung Adenocarcinoma (TCGA, Nature 2014)	Not Mutated	128.415	0	845
Lung Adenocarcinoma (TCGA, Provisional)	Not Mutated	128.415	0	845
Lung Adenocarcinoma (TCGA, Provisional)	Not Sequenced	129.459	0	351
Lung Adenocarcinoma (TCGA, Provisional)	Not Sequenced	130.474	0	603
Lung Adenocarcinoma (TCGA, Provisional)	Not Sequenced	130.535	0	741
Lung Adenocarcinoma (TCGA, Provisional)	Not Sequenced	131.436	0	701
Lung Adenocarcinoma (TCGA, Nature 2014)	Not Mutated	132.09	0	1233
Lung Adenocarcinoma (TCGA, Provisional)	Not Mutated	132.09	0	1233
Lung Adenocarcinoma (TCGA, Nature 2014)	Not Mutated	133.771	0	705
Lung Adenocarcinoma (TCGA, Provisional)	Not Mutated	133.771	0	705
Lung Adenocarcinoma (TCGA, Nature 2014)	Not Mutated	135.401	0	3305
Lung Adenocarcinoma (TCGA, Provisional)	Not Mutated	135.401	0	3305
Lung Adenocarcinoma (TCGA, Provisional)	Not Sequenced	135.721	0	888
Lung Adenocarcinoma (TCGA, Provisional)	Not Sequenced	138.032	0	601
Lung Adenocarcinoma (TCGA, Provisional)	Not Sequenced	138.669	0	944
Lung Adenocarcinoma (TCGA, Provisional)	Not Sequenced	140.763	0	862
Lung Adenocarcinoma (TCGA, Provisional)	Not Mutated	141.333	0	761
Lung Adenocarcinoma (TCGA, Nature 2014)	Not Mutated	142.467	1	987
Lung Adenocarcinoma (TCGA, Provisional)	Not Mutated	142.467	1	987
Lung Adenocarcinoma (TCGA, Provisional)	Not Sequenced	143.364	0	1125
Lung Adenocarcinoma (TCGA, Provisional)	Not Sequenced	145.326	0	866
Lung Adenocarcinoma (TCGA, Provisional)	Not Sequenced	147.016	0	3759
Lung Adenocarcinoma (TCGA, Provisional)	Not Sequenced	148.521	0	2590
Lung Adenocarcinoma (TCGA, Provisional)	Not Sequenced	148.873	1	243
Lung Adenocarcinoma (TCGA, Provisional)	Not Sequenced	150.918	0	287
Lung Adenocarcinoma (TCGA, Provisional)	Not Sequenced	150.935	1	719
Lung Adenocarcinoma (TCGA, Provisional)	Not Sequenced	152.479	0	499
Lung Adenocarcinoma (TCGA, Nature 2014)	Not Mutated	154.278	0	690
Lung Adenocarcinoma (TCGA, Provisional)	Not Mutated	154.278	0	690
Lung Adenocarcinoma (TCGA, Nature 2014)	Not Mutated	157.125	1	711
Lung Adenocarcinoma (TCGA, Provisional)	Not Mutated	157.125	1	711
Lung Adenocarcinoma (TCGA, Provisional)	Not Sequenced	157.175	1	800
Lung Adenocarcinoma (TCGA, Provisional)	Not Sequenced	157.869	0	689
Lung Adenocarcinoma (TCGA, Nature 2014)	Not Mutated	159.555	1	995
Lung Adenocarcinoma (TCGA, Provisional)	Not Mutated	159.555	1	995
Lung Adenocarcinoma (TCGA, Provisional)	Not Sequenced	159.575	0	1079
Lung Adenocarcinoma (TCGA, Nature 2014)	Not Mutated	161.291	0	607
Lung Adenocarcinoma (TCGA, Provisional)	Not Mutated	161.291	0	607
Lung Adenocarcinoma (TCGA, Provisional)	Not Sequenced	162.656	0	988
Lung Adenocarcinoma (TCGA, Provisional)	Not Sequenced	162.806	1	3361
Lung Adenocarcinoma (TCGA, Provisional)	Not Sequenced	163.963	0	546
Lung Adenocarcinoma (TCGA, Nature 2014)	Not Mutated	165.34	0	2109
Lung Adenocarcinoma (TCGA, Provisional)	Not Mutated	165.34	0	2109
Lung Adenocarcinoma (TCGA, Provisional)	Not Sequenced	165.508	1	469
Lung Adenocarcinoma (TCGA, Nature 2014)	Not Mutated	167.131	1	1215
Lung Adenocarcinoma (TCGA, Provisional)	Not Mutated	167.131	1	1215
Lung Adenocarcinoma (TCGA, Nature 2014)	Not Mutated	167.425	0	1870
Lung Adenocarcinoma (TCGA, Provisional)	Not Mutated	167.425	0	1870
Lung Adenocarcinoma (TCGA, Provisional)	Not Sequenced	168.128	1	434
Lung Adenocarcinoma (TCGA, Provisional)	Not Sequenced	169.391	1	557
Lung Adenocarcinoma (TCGA, Provisional)	Not Sequenced	171.403	0	1118
Lung Adenocarcinoma (TCGA, Provisional)	Not Sequenced	173.122	0	657
Lung Adenocarcinoma (TCGA, Provisional)	Not Sequenced	175.83	1	582
Lung Adenocarcinoma (TCGA, Provisional)	Not Sequenced	178.205	0	624
Lung Adenocarcinoma (TCGA, Nature 2014)	Not Mutated	179.276	0	476
Lung Adenocarcinoma (TCGA, Provisional)	Not Mutated	179.276	0	476
Lung Adenocarcinoma (TCGA, Provisional)	Not Sequenced	179.381	0	1119
Lung Adenocarcinoma (TCGA, Nature 2014)	Not Mutated	189.732	0	179
Lung Adenocarcinoma (TCGA, Provisional)	Not Mutated	189.732	0	179
Lung Adenocarcinoma (TCGA, Nature 2014)	Not Mutated	189.885	0	652
Lung Adenocarcinoma (TCGA, Provisional)	Not Mutated	189.885	0	652
Lung Adenocarcinoma (TCGA, Provisional)	Not Sequenced	193.548	0	526
Lung Adenocarcinoma (TCGA, Provisional)	Not Sequenced	196.674	0	416
Lung Adenocarcinoma (TCGA, Provisional)	Not Sequenced	196.829	1	694
Lung Adenocarcinoma (TCGA, Provisional)	Not Sequenced	197.134	0	515
Lung Adenocarcinoma (TCGA, Provisional)	Not Sequenced	197.655	0	634
Lung Adenocarcinoma (TCGA, Provisional)	Not Sequenced	204.867	0	977
Lung Adenocarcinoma (TCGA, Nature 2014)	Not Mutated	209.77	1	896
Lung Adenocarcinoma (TCGA, Provisional)	Not Mutated	209.77	1	896
Lung Adenocarcinoma (TCGA, Provisional)	Not Sequenced	212.937	0	664
Lung Adenocarcinoma (TCGA, Provisional)	Not Sequenced	218.355	0	658
Lung Adenocarcinoma (TCGA, Nature 2014)	Not Mutated	219.865	0	79
Lung Adenocarcinoma (TCGA, Provisional)	Not Mutated	219.865	0	79
Lung Adenocarcinoma (TCGA, Provisional)	Not Sequenced	220.383	0	889
Lung Adenocarcinoma (TCGA, Provisional)	Not Sequenced	223.581	1	339
Lung Adenocarcinoma (TCGA, Provisional)	Not Sequenced	224.529	0	4992
Lung Adenocarcinoma (TCGA, Provisional)	Not Sequenced	229.275	0	704
Lung Adenocarcinoma (TCGA, Provisional)	Not Sequenced	231.311	0	740
Lung Adenocarcinoma (TCGA, Provisional)	Not Sequenced	231.499	0	415
Lung Adenocarcinoma (TCGA, Provisional)	Not Sequenced	252.091	1	1265
Lung Adenocarcinoma (TCGA, Nature 2014)	Not Mutated	256.571	0	492
Lung Adenocarcinoma (TCGA, Provisional)	Not Mutated	256.571	0	492
Lung Adenocarcinoma (TCGA, Provisional)	Not Sequenced	263.353	0	791
Lung Adenocarcinoma (TCGA, Provisional)	Not Sequenced	267.531	0	545
Lung Adenocarcinoma (TCGA, Nature 2014)	Not Mutated	269.668	0	3674
Lung Adenocarcinoma (TCGA, Provisional)	Not Mutated	269.668	0	3674
Lung Adenocarcinoma (TCGA, Provisional)	Not Sequenced	270.468	0	813
Lung Adenocarcinoma (TCGA, Provisional)	Not Sequenced	290.291	1	307
Lung Adenocarcinoma (TCGA, Provisional)	Not Sequenced	331.882	0	578
Lung Adenocarcinoma (TCGA, Nature 2014)	Not Mutated	334.506	0	704
Lung Adenocarcinoma (TCGA, Provisional)	Not Mutated	334.506	0	704
Lung Adenocarcinoma (TCGA, Provisional)	Not Sequenced	337.515	1	119
Lung Adenocarcinoma (TCGA, Provisional)	Not Sequenced	342.477	0	718
Lung Adenocarcinoma (TCGA, Provisional)	Not Sequenced	368.199	0	435
Lung Adenocarcinoma (TCGA, Provisional)	Not Sequenced	381.971	1	1209
Lung Adenocarcinoma (TCGA, Provisional)	Not Sequenced	382.087	1	164
Lung Adenocarcinoma (TCGA, Provisional)	Not Sequenced	383.389	1	429
Lung Adenocarcinoma (TCGA, Nature 2014)	Not Mutated	391.688	0	372
Lung Adenocarcinoma (TCGA, Provisional)	Not Mutated	391.688	0	372
Lung Adenocarcinoma (TCGA, Provisional)	Not Sequenced	396.749	0	839
Lung Adenocarcinoma (TCGA, Provisional)	Not Sequenced	421.407	0	592
Lung Adenocarcinoma (TCGA, Nature 2014)	Not Mutated	495.644	0	1400
Lung Adenocarcinoma (TCGA, Provisional)	Not Mutated	495.644	0	1400
Lung Adenocarcinoma (TCGA, Provisional)	Not Sequenced	532.732	0	1013
Lung Adenocarcinoma (TCGA, Provisional)	Not Sequenced	540.137	0	805
Lung Adenocarcinoma (TCGA, Nature 2014)	Not Mutated	652.992	1	808
Lung Adenocarcinoma (TCGA, Provisional)	Not Mutated	652.992	1	808
Lung Adenocarcinoma (TCGA, Nature 2014)	Not Mutated	684.017	0	385
Lung Adenocarcinoma (TCGA, Provisional)	Not Mutated	684.017	0	385
Lung Adenocarcinoma (TCGA, Provisional)	Not Sequenced	833.381	1	468
		78.3112

## Sheet: LUAD Lymph node 
Sample Id	CDH23, mRNA expression (RNA Seq V2 RSEM)	Neoplasm Disease Lymph Node Stage American Joint Committee on Cancer Code
TCGA-55-6972-01	1.1416	N0
TCGA-78-7155-01	1.7361	N0
TCGA-55-8094-01	1.7881	N0
TCGA-91-6847-01	2.3989	N0
TCGA-78-7163-01	2.739	N0
TCGA-38-4631-01	3.9238	N0
TCGA-86-7955-01	4.2172	N0
TCGA-55-7913-01	4.3045	N0
TCGA-73-A9RS-01	4.4014	N0
TCGA-49-4486-01	4.6549	N0
TCGA-44-5644-01	4.655	N0
TCGA-55-7570-01	4.793	N0
TCGA-64-5781-01	5.1447	N0
TCGA-MP-A4TE-01	5.2863	N0
TCGA-64-5775-01	7.4257	N0
TCGA-69-7760-01	7.4953	N0
TCGA-64-1678-01	8.4289	N0
TCGA-50-5946-01	8.6845	N0
TCGA-62-A46O-01	8.9186	N0
TCGA-05-4389-01	9.0604	N0
TCGA-86-7713-01	9.1385	N0
TCGA-95-7043-01	9.4062	N0
TCGA-05-4420-01	9.4662	N0
TCGA-86-A4D0-01	10.2373	N0
TCGA-64-5774-01	10.2948	N0
TCGA-MP-A5C7-01	10.7895	N0
TCGA-05-4390-01	11.4961	N0
TCGA-91-8499-01	11.8151	N0
TCGA-49-6767-01	11.8343	N0
TCGA-4B-A93V-01	12.5086	N0
TCGA-MP-A4TF-01	13.0506	N0
TCGA-97-7937-01	13.2583	N0
TCGA-78-7633-01	13.8196	N0
TCGA-64-1676-01	13.8573	N0
TCGA-69-7979-01	14.207	N0
TCGA-78-7542-01	14.223	N0
TCGA-55-7903-01	14.4494	N0
TCGA-78-7153-01	14.7375	N0
TCGA-69-7764-01	15.9151	N0
TCGA-75-7027-01	15.9236	N0
TCGA-49-4488-01	16.1438	N0
TCGA-35-4123-01	16.247	N0
TCGA-71-6725-01	17.1614	N0
TCGA-86-8672-01	17.325	N0
TCGA-86-8669-01	18.2735	N0
TCGA-95-7944-01	18.3016	N0
TCGA-50-6590-01	19.0217	N0
TCGA-73-4670-01	19.6802	N0
TCGA-73-4666-01	19.6944	N0
TCGA-78-7535-01	19.9015	N0
TCGA-73-4677-01	19.9494	N0
TCGA-44-6776-01	20.1149	N0
TCGA-69-8255-01	20.2497	N0
TCGA-50-6597-01	20.7352	N0
TCGA-91-6831-01	20.8374	N0
TCGA-75-6211-01	21.0388	N0
TCGA-50-7109-01	21.3568	N0
TCGA-53-7813-01	21.5827	N0
TCGA-55-6978-01	21.6153	N0
TCGA-91-6836-01	22.4967	N0
TCGA-44-6146-01	22.5632	N0
TCGA-55-7815-01	23.0461	N0
TCGA-44-8117-01	23.2172	N0
TCGA-38-4625-01	23.6553	N0
TCGA-75-7031-01	23.6559	N0
TCGA-L4-A4E5-01	23.6633	N0
TCGA-44-2666-01	24.6064	N0
TCGA-55-A492-01	24.6385	N0
TCGA-67-3773-01	24.666	N0
TCGA-62-A46S-01	24.7241	N0
TCGA-73-7499-01	25.0671	N0
TCGA-67-6215-01	25.3248	N0
TCGA-44-7662-01	25.7492	N0
TCGA-97-A4M3-01	26.3025	N0
TCGA-67-3770-01	26.3158	N0
TCGA-55-A490-01	26.5687	N0
TCGA-97-8179-01	26.7753	N0
TCGA-55-7910-01	26.8519	N0
TCGA-95-7039-01	27.1429	N0
TCGA-86-A4JF-01	27.905	N0
TCGA-75-5122-01	27.9247	N0
TCGA-55-7994-01	28.495	N0
TCGA-78-7539-01	28.5714	N0
TCGA-44-3918-01	28.6041	N0
TCGA-80-5608-01	28.7261	N0
TCGA-J2-A4AD-01	29.2326	N0
TCGA-55-8087-01	29.3194	N0
TCGA-62-A46P-01	30.0752	N0
TCGA-62-A46V-01	30.273	N0
TCGA-50-5066-01	30.4878	N0
TCGA-55-8085-01	30.6193	N0
TCGA-80-5611-01	30.6577	N0
TCGA-55-8511-01	30.9488	N0
TCGA-64-5778-01	31.1885	N0
TCGA-78-7167-01	31.2036	N0
TCGA-49-AARN-01	31.3433	N0
TCGA-55-8092-01	31.5852	N0
TCGA-69-7761-01	31.8403	N0
TCGA-62-A472-01	31.8533	N0
TCGA-L9-A444-01	32.65	N0
TCGA-55-1595-01	32.6564	N0
TCGA-NJ-A4YG-01	32.9099	N0
TCGA-49-AAR9-01	34.4195	N0
TCGA-49-4514-01	34.4298	N0
TCGA-69-A59K-01	34.4403	N0
TCGA-62-A470-01	34.4828	N0
TCGA-49-AAR2-01	34.647	N0
TCGA-05-4425-01	34.695	N0
TCGA-55-8204-01	34.8712	N0
TCGA-NJ-A4YF-01	35.2369	N0
TCGA-75-5146-01	35.4359	N0
TCGA-93-8067-01	36.1746	N0
TCGA-50-5935-01	36.2884	N0
TCGA-44-2655-01	36.5143	N0
TCGA-44-7659-01	36.6218	N0
TCGA-78-7540-01	37.4582	N0
TCGA-55-A48Y-01	37.8151	N0
TCGA-50-6673-01	38.6988	N0
TCGA-71-8520-01	39.6793	N0
TCGA-44-A4SS-01	40.4306	N0
TCGA-L9-A443-01	40.4324	N0
TCGA-55-8203-01	40.4408	N0
TCGA-55-6986-01	40.6977	N0
TCGA-78-7149-01	41.3565	N0
TCGA-35-3615-01	41.5854	N0
TCGA-83-5908-01	41.6823	N0
TCGA-78-7162-01	41.7124	N0
TCGA-55-7725-01	42.0168	N0
TCGA-44-A47A-01	42.2416	N0
TCGA-NJ-A4YP-01	42.6829	N0
TCGA-55-7911-01	42.8175	N0
TCGA-67-4679-01	44.183	N0
TCGA-44-2656-01	45.1159	N0
TCGA-55-6543-01	45.1505	N0
TCGA-97-A4M0-01	45.1642	N0
TCGA-44-8119-01	45.2423	N0
TCGA-97-7938-01	45.3172	N0
TCGA-50-6592-01	45.8113	N0
TCGA-50-5939-01	45.8355	N0
TCGA-55-6642-01	45.8716	N0
TCGA-86-8358-01	47.0811	N0
TCGA-86-8585-01	47.4211	N0
TCGA-05-4417-01	47.6534	N0
TCGA-91-A4BC-01	48.9556	N0
TCGA-49-AARQ-01	49.4382	N0
TCGA-55-8089-01	49.4833	N0
TCGA-55-A494-01	49.667	N0
TCGA-MP-A4TA-01	49.6855	N0
TCGA-44-7667-01	49.9407	N0
TCGA-35-4122-01	50.2513	N0
TCGA-67-6216-01	50.2667	N0
TCGA-44-2668-01	50.7677	N0
TCGA-44-2661-01	50.9126	N0
TCGA-97-7547-01	51.2091	N0
TCGA-75-6205-01	51.6949	N0
TCGA-97-7552-01	52.0978	N0
TCGA-78-7161-01	52.5422	N0
TCGA-75-5147-01	52.7868	N0
TCGA-73-7498-01	52.8754	N0
TCGA-78-7537-01	53.1384	N0
TCGA-MN-A4N5-01	53.1496	N0
TCGA-05-4410-01	53.5168	N0
TCGA-44-A4SU-01	53.5274	N0
TCGA-55-A491-01	55.0556	N0
TCGA-97-8175-01	55.2139	N0
TCGA-86-7953-01	56.1341	N0
TCGA-55-8208-01	56.2145	N0
TCGA-44-7671-01	56.4002	N0
TCGA-55-8091-01	56.6445	N0
TCGA-50-5049-01	56.9978	N0
TCGA-95-8039-01	57.0328	N0
TCGA-55-6969-01	57.2616	N0
TCGA-86-8056-01	57.2804	N0
TCGA-55-8514-01	57.4194	N0
TCGA-55-8302-01	58.1476	N0
TCGA-50-5942-01	58.1773	N0
TCGA-MP-A4SV-01	58.3882	N0
TCGA-50-5931-01	58.7121	N0
TCGA-99-8032-01	59.0594	N0
TCGA-38-4629-01	59.2503	N0
TCGA-73-4658-01	59.2635	N0
TCGA-93-7348-01	59.4405	N0
TCGA-97-7546-01	59.499	N0
TCGA-69-7980-01	60.323	N0
TCGA-86-8668-01	61.0119	N0
TCGA-44-6145-01	61.9078	N0
TCGA-05-4426-01	63.1345	N0
TCGA-55-7281-01	63.2479	N0
TCGA-62-A46R-01	63.5276	N0
TCGA-55-8506-01	64.1892	N0
TCGA-55-8097-01	64.8527	N0
TCGA-55-A493-01	64.9584	N0
TCGA-49-4501-01	65.2576	N0
TCGA-55-A4DG-01	65.9283	N0
TCGA-55-7576-01	66.7177	N0
TCGA-53-7624-01	67.1937	N0
TCGA-MP-A4T7-01	67.4904	N0
TCGA-50-5946-02	67.9825	N0
TCGA-55-7573-01	68.0544	N0
TCGA-78-7143-01	68.618	N0
TCGA-44-A479-01	68.672	N0
TCGA-55-8507-01	68.7229	N0
TCGA-67-3772-01	69.2884	N0
TCGA-44-2662-01	69.6651	N0
TCGA-O1-A52J-01	71.2919	N0
TCGA-05-4403-01	71.3678	N0
TCGA-91-6828-01	71.5488	N0
TCGA-86-8076-01	71.7521	N0
TCGA-05-4422-01	72.4505	N0
TCGA-44-3919-01	72.5203	N0
TCGA-S2-AA1A-01	72.7267	N0
TCGA-67-3771-01	72.9642	N0
TCGA-55-7724-01	73.1463	N0
TCGA-62-8397-01	75.9124	N0
TCGA-44-7672-01	76.9231	N0
TCGA-NJ-A4YQ-01	77.2128	N0
TCGA-95-7947-01	77.3763	N0
TCGA-05-4433-01	78.5124	N0
TCGA-J2-8194-01	78.9359	N0
TCGA-97-A4M6-01	81.43	N0
TCGA-05-4249-01	83.0648	N0
TCGA-55-8090-01	83.3075	N0
TCGA-49-AAR0-01	83.7878	N0
TCGA-55-8510-01	83.8433	N0
TCGA-86-7701-01	84.1412	N0
TCGA-73-4662-01	84.6276	N0
TCGA-78-8655-01	85.4972	N0
TCGA-MN-A4N4-01	86.0034	N0
TCGA-38-A44F-01	87.3288	N0
TCGA-97-A4LX-01	87.5422	N0
TCGA-38-4630-01	87.9681	N0
TCGA-05-5715-01	89.7911	N0
TCGA-49-AARE-01	92.4215	N0
TCGA-55-8616-01	92.521	N0
TCGA-55-6987-01	93.1321	N0
TCGA-69-7973-01	93.1424	N0
TCGA-97-7941-01	93.1569	N0
TCGA-L9-A8F4-01	93.2723	N0
TCGA-86-7954-01	93.9266	N0
TCGA-44-3398-01	96.3597	N0
TCGA-55-1592-01	96.8924	N0
TCGA-86-A456-01	96.9984	N0
TCGA-50-5066-02	98.3734	N0
TCGA-99-7458-01	101.63	N0
TCGA-91-6829-01	101.704	N0
TCGA-55-8301-01	103.656	N0
TCGA-64-1681-01	104.093	N0
TCGA-44-8120-01	105.97	N0
TCGA-93-7347-01	107.102	N0
TCGA-49-4487-01	107.835	N0
TCGA-97-A4M7-01	109.153	N0
TCGA-55-8205-01	109.496	N0
TCGA-05-4405-01	109.997	N0
TCGA-97-8552-01	117.073	N0
TCGA-05-4430-01	119.298	N0
TCGA-69-7765-01	120.474	N0
TCGA-62-8395-01	120.619	N0
TCGA-50-8460-01	122.677	N0
TCGA-55-8614-01	123.841	N0
TCGA-55-A4DF-01	123.902	N0
TCGA-55-6968-01	124.213	N0
TCGA-50-5944-01	124.409	N0
TCGA-44-6778-01	125.635	N0
TCGA-44-A47G-01	129.459	N0
TCGA-NJ-A55R-01	130.474	N0
TCGA-MP-A4TH-01	130.535	N0
TCGA-86-8280-01	131.436	N0
TCGA-55-6985-01	132.09	N0
TCGA-44-6775-01	133.771	N0
TCGA-75-7025-01	135.401	N0
TCGA-55-8206-01	135.721	N0
TCGA-97-A4M1-01	138.032	N0
TCGA-86-8673-01	140.763	N0
TCGA-50-8457-01	143.364	N0
TCGA-49-AARO-01	147.016	N0
TCGA-75-6206-01	148.521	N0
TCGA-55-7284-01	148.873	N0
TCGA-44-A47B-01	150.918	N0
TCGA-55-8096-01	150.935	N0
TCGA-93-A4JO-01	152.197	N0
TCGA-97-8177-01	152.479	N0
TCGA-69-7763-01	154.278	N0
TCGA-38-7271-01	157.175	N0
TCGA-55-7574-01	159.555	N0
TCGA-J2-A4AE-01	159.575	N0
TCGA-05-4382-01	161.291	N0
TCGA-J2-A4AG-01	162.656	N0
TCGA-78-8662-01	162.806	N0
TCGA-55-A57B-01	163.963	N0
TCGA-55-6980-01	165.34	N0
TCGA-55-8299-01	165.508	N0
TCGA-78-7152-01	167.131	N0
TCGA-97-7553-01	167.425	N0
TCGA-91-8497-01	168.128	N0
TCGA-44-7661-01	169.391	N0
TCGA-99-8028-01	171.403	N0
TCGA-97-A4M2-01	178.205	N0
TCGA-95-7948-01	179.276	N0
TCGA-50-8459-01	179.381	N0
TCGA-55-7726-01	189.885	N0
TCGA-93-A4JQ-01	193.548	N0
TCGA-55-8619-01	196.674	N0
TCGA-86-8075-01	196.829	N0
TCGA-55-8621-01	197.134	N0
TCGA-NJ-A55A-01	197.57	N0
TCGA-97-A4M5-01	197.655	N0
TCGA-75-7030-01	198.958	N0
TCGA-55-8207-01	204.867	N0
TCGA-99-AA5R-01	218.355	N0
TCGA-91-6835-01	219.865	N0
TCGA-55-7995-01	220.383	N0
TCGA-MP-A4TJ-01	223.581	N0
TCGA-49-AARR-01	224.529	N0
TCGA-44-6148-01	229.275	N0
TCGA-86-8073-01	231.311	N0
TCGA-86-A4P7-01	231.499	N0
TCGA-91-7771-01	256.571	N0
TCGA-55-8513-01	263.353	N0
TCGA-97-8172-01	267.531	N0
TCGA-38-4626-01	269.668	N0
TCGA-69-8453-01	270.468	N0
TCGA-55-7728-01	334.506	N0
TCGA-05-4424-01	335.558	N0
TCGA-50-6591-01	337.515	N0
TCGA-93-A4JN-01	342.477	N0
TCGA-L4-A4E6-01	368.199	N0
TCGA-78-8648-01	381.971	N0
TCGA-97-8174-01	382.087	N0
TCGA-91-6840-01	391.688	N0
TCGA-44-7660-01	421.407	N0
TCGA-55-6971-01	495.644	N0
TCGA-44-4112-01	652.992	N0
TCGA-67-3774-01	684.017	N0
TCGA-05-5428-01	2.6161	N1
TCGA-78-7150-01	4.5898	N1
TCGA-95-7567-01	7.3136	N1
TCGA-86-8674-01	8.9938	N1
TCGA-95-7562-01	9.4255	N1
TCGA-49-4507-01	10.0311	N1
TCGA-05-4427-01	10.0908	N1
TCGA-NJ-A7XG-01	11.4482	N1
TCGA-55-6975-01	13.4116	N1
TCGA-55-1596-01	13.6175	N1
TCGA-MN-A4N1-01	13.7114	N1
TCGA-38-4632-01	14.5288	N1
TCGA-55-7907-01	14.8554	N1
TCGA-78-7148-01	15.9532	N1
TCGA-49-4506-01	17.1127	N1
TCGA-50-5932-01	17.4564	N1
TCGA-L9-A7SV-01	17.7442	N1
TCGA-73-4675-01	17.9678	N1
TCGA-78-7145-01	18.6214	N1
TCGA-95-8494-01	19.1205	N1
TCGA-86-8279-01	19.8726	N1
TCGA-49-6742-01	20.1342	N1
TCGA-44-6779-01	22.3152	N1
TCGA-38-4628-01	23.0721	N1
TCGA-78-8640-01	25.0912	N1
TCGA-78-7156-01	25.4975	N1
TCGA-86-7711-01	25.6033	N1
TCGA-49-AAR3-01	26.1324	N1
TCGA-05-5425-01	26.8722	N1
TCGA-55-8620-01	27.385	N1
TCGA-78-7166-01	28.0874	N1
TCGA-44-7669-01	28.215	N1
TCGA-55-6984-01	28.3364	N1
TCGA-62-A471-01	29.1611	N1
TCGA-05-5423-01	30.0366	N1
TCGA-MP-A4T4-01	30.9328	N1
TCGA-55-7914-01	31.4843	N1
TCGA-86-8054-01	31.9707	N1
TCGA-55-7227-01	34.5543	N1
TCGA-73-4676-01	35.8839	N1
TCGA-75-5125-01	36.0825	N1
TCGA-44-7670-01	36.788	N1
TCGA-91-A4BD-01	36.8205	N1
TCGA-L9-A50W-01	40.1405	N1
TCGA-75-6212-01	40.656	N1
TCGA-55-5899-01	41.1487	N1
TCGA-55-6712-01	42.1241	N1
TCGA-55-8508-01	42.4403	N1
TCGA-73-4668-01	42.5584	N1
TCGA-97-8176-01	45.7856	N1
TCGA-95-A4VN-01	46.7809	N1
TCGA-50-5068-01	47.0291	N1
TCGA-49-AAQV-01	47.5772	N1
TCGA-05-4250-01	50.4021	N1
TCGA-86-6562-01	53.5977	N1
TCGA-NJ-A55O-01	53.6756	N1
TCGA-05-4397-01	57.6477	N1
TCGA-69-8253-01	57.9994	N1
TCGA-53-A4EZ-01	61.7685	N1
TCGA-62-A46U-01	63.2963	N1
TCGA-49-6744-01	63.391	N1
TCGA-78-8660-01	64.7479	N1
TCGA-80-5607-01	65.6387	N1
TCGA-05-4396-01	65.9591	N1
TCGA-49-4505-01	66.517	N1
TCGA-86-8055-01	69.0099	N1
TCGA-78-7147-01	70.4952	N1
TCGA-67-6217-01	72.2081	N1
TCGA-MP-A4SW-01	73.8206	N1
TCGA-86-8074-01	81.4868	N1
TCGA-44-2659-01	82.3799	N1
TCGA-38-4627-01	82.8931	N1
TCGA-53-7626-01	84.6703	N1
TCGA-55-6979-01	88.7912	N1
TCGA-55-8512-01	90.8605	N1
TCGA-MP-A4SY-01	98.7076	N1
TCGA-50-5045-01	99.4078	N1
TCGA-50-5044-01	101.331	N1
TCGA-44-2665-01	103.416	N1
TCGA-50-5055-01	106.312	N1
TCGA-J2-8192-01	118.254	N1
TCGA-69-7978-01	119.368	N1
TCGA-05-4434-01	122.315	N1
TCGA-55-6982-01	123.531	N1
TCGA-86-8278-01	138.669	N1
TCGA-05-4432-01	141.333	N1
TCGA-64-5815-01	145.326	N1
TCGA-91-6830-01	155.556	N1
TCGA-55-A48X-01	157.869	N1
TCGA-MP-A4TK-01	175.83	N1
TCGA-86-6851-01	189.732	N1
TCGA-49-4510-01	209.77	N1
TCGA-L9-A743-01	212.937	N1
TCGA-55-6983-01	229.433	N1
TCGA-MP-A4TI-01	383.389	N1
TCGA-86-8671-01	396.749	N1
TCGA-05-4395-01	4.5635	N2
TCGA-55-7727-01	4.5872	N2
TCGA-50-6594-01	4.9296	N2
TCGA-78-7146-01	6.0149	N2
TCGA-L9-A5IP-01	7.8878	N2
TCGA-50-6595-01	10.2894	N2
TCGA-75-6214-01	11.5405	N2
TCGA-05-5429-01	11.6009	N2
TCGA-49-4494-01	11.6419	N2
TCGA-78-7220-01	11.8389	N2
TCGA-64-1680-01	11.9581	N2
TCGA-62-8402-01	12.3168	N2
TCGA-64-1677-01	13.1291	N2
TCGA-05-4415-01	15.1111	N2
TCGA-05-4418-01	15.2887	N2
TCGA-55-8615-01	17.1123	N2
TCGA-50-5933-01	17.3489	N2
TCGA-55-1594-01	17.6887	N2
TCGA-50-5936-01	21.9298	N2
TCGA-78-7158-01	23.6515	N2
TCGA-75-6207-01	24.6154	N2
TCGA-55-8505-01	24.7496	N2
TCGA-99-8025-01	24.9917	N2
TCGA-55-6981-01	25.4386	N2
TCGA-62-8398-01	26.5394	N2
TCGA-50-6593-01	27.229	N2
TCGA-50-5930-01	29.2171	N2
TCGA-05-5420-01	29.5358	N2
TCGA-MP-A4TC-01	30.9372	N2
TCGA-62-A46Y-01	32.5815	N2
TCGA-78-7160-01	33.4385	N2
TCGA-97-8171-01	35.3883	N2
TCGA-86-7714-01	35.7143	N2
TCGA-91-6848-01	37.6863	N2
TCGA-49-4490-01	41.1869	N2
TCGA-69-7974-01	43.7931	N2
TCGA-05-4244-01	44.332	N2
TCGA-44-6774-01	44.6097	N2
TCGA-49-6761-01	46.9294	N2
TCGA-49-6743-01	49.376	N2
TCGA-95-A4VK-01	50.2684	N2
TCGA-55-6970-01	53.9672	N2
TCGA-49-6745-01	54.0541	N2
TCGA-75-5126-01	54.1401	N2
TCGA-78-7536-01	55.5312	N2
TCGA-38-6178-01	59.2824	N2
TCGA-50-5941-01	59.6795	N2
TCGA-MP-A4T6-01	61.8481	N2
TCGA-55-7283-01	63.6591	N2
TCGA-78-7154-01	63.7	N2
TCGA-50-5072-01	63.7413	N2
TCGA-05-4384-01	73.3048	N2
TCGA-MP-A4T8-01	74.3307	N2
TCGA-50-5051-01	74.361	N2
TCGA-86-8359-01	74.7266	N2
TCGA-44-3396-01	83.4639	N2
TCGA-64-1679-01	88.2182	N2
TCGA-62-8399-01	90.0151	N2
TCGA-64-5779-01	97.3813	N2
TCGA-95-A4VP-01	112.174	N2
TCGA-49-4512-01	112.221	N2
TCGA-97-7554-01	114.057	N2
TCGA-62-8394-01	114.773	N2
TCGA-35-5375-01	117.647	N2
TCGA-49-AAR4-01	126.734	N2
TCGA-NJ-A4YI-01	143.001	N2
TCGA-73-4659-01	157.125	N2
TCGA-75-6203-01	160.935	N2
TCGA-97-8547-01	173.122	N2
TCGA-MP-A4T9-01	252.091	N2
TCGA-MP-A4TD-01	290.291	N2
TCGA-91-6849-01	332.592	N2
TCGA-44-5643-01	532.732	N2
TCGA-86-A4P8-01	540.137	N2
TCGA-05-4398-01	43.4102	N3
TCGA-55-A48Z-01	120.985	N3
TCGA-86-8281-01	24.0251	NX
TCGA-78-7159-01	25.3444	NX
TCGA-05-4402-01	41.9808	NX
TCGA-44-2657-01	63.0872	NX
TCGA-99-8033-01	67.9688	NX
TCGA-91-8496-01	68.148	NX
TCGA-44-5645-01	76.0987	NX
TCGA-44-6147-01	128.415	NX
TCGA-44-6777-01	142.467	NX
TCGA-93-A4JP-01	331.882	NX
TCGA-55-7816-01	833.381	NX

## Sheet: LUAD Metastasis
Sample Id	CDH23, mRNA expression (RNA Seq V2 RSEM)	American Joint Committee on Cancer Metastasis Stage Code
TCGA-55-6972-01	1.1416	M0
TCGA-78-7155-01	1.7361	M0
TCGA-05-5428-01	2.6161	M0
TCGA-78-7163-01	2.739	M0
TCGA-38-4631-01	3.9238	M0
TCGA-86-7955-01	4.2172	M0
TCGA-73-A9RS-01	4.4014	M0
TCGA-05-4395-01	4.5635	M0
TCGA-78-7150-01	4.5898	M0
TCGA-49-4486-01	4.6549	M0
TCGA-50-6594-01	4.9296	M0
TCGA-64-5781-01	5.1447	M0
TCGA-78-7146-01	6.0149	M0
TCGA-95-7567-01	7.3136	M0
TCGA-64-5775-01	7.4257	M0
TCGA-69-7760-01	7.4953	M0
TCGA-64-1678-01	8.4289	M0
TCGA-62-A46O-01	8.9186	M0
TCGA-86-8674-01	8.9938	M0
TCGA-05-4389-01	9.0604	M0
TCGA-86-7713-01	9.1385	M0
TCGA-95-7562-01	9.4255	M0
TCGA-05-4420-01	9.4662	M0
TCGA-49-4507-01	10.0311	M0
TCGA-05-4427-01	10.0908	M0
TCGA-86-A4D0-01	10.2373	M0
TCGA-50-6595-01	10.2894	M0
TCGA-64-5774-01	10.2948	M0
TCGA-MP-A5C7-01	10.7895	M0
TCGA-NJ-A7XG-01	11.4482	M0
TCGA-05-4390-01	11.4961	M0
TCGA-75-6214-01	11.5405	M0
TCGA-05-5429-01	11.6009	M0
TCGA-49-4494-01	11.6419	M0
TCGA-78-7220-01	11.8389	M0
TCGA-62-8402-01	12.3168	M0
TCGA-4B-A93V-01	12.5086	M0
TCGA-MP-A4TF-01	13.0506	M0
TCGA-64-1677-01	13.1291	M0
TCGA-55-6975-01	13.4116	M0
TCGA-55-1596-01	13.6175	M0
TCGA-MN-A4N1-01	13.7114	M0
TCGA-78-7633-01	13.8196	M0
TCGA-64-1676-01	13.8573	M0
TCGA-78-7542-01	14.223	M0
TCGA-78-7153-01	14.7375	M0
TCGA-05-4415-01	15.1111	M0
TCGA-05-4418-01	15.2887	M0
TCGA-69-7764-01	15.9151	M0
TCGA-75-7027-01	15.9236	M0
TCGA-78-7148-01	15.9532	M0
TCGA-35-4123-01	16.247	M0
TCGA-49-4506-01	17.1127	M0
TCGA-71-6725-01	17.1614	M0
TCGA-86-8672-01	17.325	M0
TCGA-50-5933-01	17.3489	M0
TCGA-50-5932-01	17.4564	M0
TCGA-55-1594-01	17.6887	M0
TCGA-L9-A7SV-01	17.7442	M0
TCGA-73-4675-01	17.9678	M0
TCGA-86-8669-01	18.2735	M0
TCGA-95-7944-01	18.3016	M0
TCGA-50-6590-01	19.0217	M0
TCGA-95-8494-01	19.1205	M0
TCGA-86-8279-01	19.8726	M0
TCGA-78-7535-01	19.9015	M0
TCGA-73-4677-01	19.9494	M0
TCGA-49-6742-01	20.1342	M0
TCGA-69-8255-01	20.2497	M0
TCGA-50-6597-01	20.7352	M0
TCGA-75-6211-01	21.0388	M0
TCGA-50-7109-01	21.3568	M0
TCGA-53-7813-01	21.5827	M0
TCGA-50-5936-01	21.9298	M0
TCGA-44-6146-01	22.5632	M0
TCGA-38-4628-01	23.0721	M0
TCGA-44-8117-01	23.2172	M0
TCGA-78-7158-01	23.6515	M0
TCGA-38-4625-01	23.6553	M0
TCGA-75-7031-01	23.6559	M0
TCGA-L4-A4E5-01	23.6633	M0
TCGA-86-8281-01	24.0251	M0
TCGA-44-2666-01	24.6064	M0
TCGA-75-6207-01	24.6154	M0
TCGA-67-3773-01	24.666	M0
TCGA-62-A46S-01	24.7241	M0
TCGA-99-8025-01	24.9917	M0
TCGA-73-7499-01	25.0671	M0
TCGA-78-8640-01	25.0912	M0
TCGA-67-6215-01	25.3248	M0
TCGA-78-7159-01	25.3444	M0
TCGA-55-6981-01	25.4386	M0
TCGA-86-7711-01	25.6033	M0
TCGA-97-A4M3-01	26.3025	M0
TCGA-67-3770-01	26.3158	M0
TCGA-62-8398-01	26.5394	M0
TCGA-97-8179-01	26.7753	M0
TCGA-55-7910-01	26.8519	M0
TCGA-05-5425-01	26.8722	M0
TCGA-50-6593-01	27.229	M0
TCGA-86-A4JF-01	27.905	M0
TCGA-75-5122-01	27.9247	M0
TCGA-78-7166-01	28.0874	M0
TCGA-55-6984-01	28.3364	M0
TCGA-78-7539-01	28.5714	M0
TCGA-44-3918-01	28.6041	M0
TCGA-80-5608-01	28.7261	M0
TCGA-62-A471-01	29.1611	M0
TCGA-50-5930-01	29.2171	M0
TCGA-05-5420-01	29.5358	M0
TCGA-05-5423-01	30.0366	M0
TCGA-62-A46P-01	30.0752	M0
TCGA-62-A46V-01	30.273	M0
TCGA-50-5066-01	30.4878	M0
TCGA-55-8085-01	30.6193	M0
TCGA-80-5611-01	30.6577	M0
TCGA-MP-A4T4-01	30.9328	M0
TCGA-MP-A4TC-01	30.9372	M0
TCGA-64-5778-01	31.1885	M0
TCGA-62-A472-01	31.8533	M0
TCGA-86-8054-01	31.9707	M0
TCGA-62-A46Y-01	32.5815	M0
TCGA-55-1595-01	32.6564	M0
TCGA-NJ-A4YG-01	32.9099	M0
TCGA-49-4514-01	34.4298	M0
TCGA-69-A59K-01	34.4403	M0
TCGA-62-A470-01	34.4828	M0
TCGA-NJ-A4YF-01	35.2369	M0
TCGA-75-5146-01	35.4359	M0
TCGA-86-7714-01	35.7143	M0
TCGA-73-4676-01	35.8839	M0
TCGA-75-5125-01	36.0825	M0
TCGA-50-5935-01	36.2884	M0
TCGA-44-2655-01	36.5143	M0
TCGA-44-7670-01	36.788	M0
TCGA-78-7540-01	37.4582	M0
TCGA-55-A48Y-01	37.8151	M0
TCGA-50-6673-01	38.6988	M0
TCGA-71-8520-01	39.6793	M0
TCGA-44-A4SS-01	40.4306	M0
TCGA-55-8203-01	40.4408	M0
TCGA-75-6212-01	40.656	M0
TCGA-55-6986-01	40.6977	M0
TCGA-55-5899-01	41.1487	M0
TCGA-49-4490-01	41.1869	M0
TCGA-78-7149-01	41.3565	M0
TCGA-35-3615-01	41.5854	M0
TCGA-83-5908-01	41.6823	M0
TCGA-78-7162-01	41.7124	M0
TCGA-73-4668-01	42.5584	M0
TCGA-NJ-A4YP-01	42.6829	M0
TCGA-05-4398-01	43.4102	M0
TCGA-67-4679-01	44.183	M0
TCGA-44-6774-01	44.6097	M0
TCGA-44-2656-01	45.1159	M0
TCGA-97-A4M0-01	45.1642	M0
TCGA-44-8119-01	45.2423	M0
TCGA-97-8176-01	45.7856	M0
TCGA-50-6592-01	45.8113	M0
TCGA-50-5939-01	45.8355	M0
TCGA-95-A4VN-01	46.7809	M0
TCGA-86-8358-01	47.0811	M0
TCGA-86-8585-01	47.4211	M0
TCGA-05-4417-01	47.6534	M0
TCGA-55-8089-01	49.4833	M0
TCGA-MP-A4TA-01	49.6855	M0
TCGA-35-4122-01	50.2513	M0
TCGA-67-6216-01	50.2667	M0
TCGA-95-A4VK-01	50.2684	M0
TCGA-05-4250-01	50.4021	M0
TCGA-44-2668-01	50.7677	M0
TCGA-44-2661-01	50.9126	M0
TCGA-75-6205-01	51.6949	M0
TCGA-78-7161-01	52.5422	M0
TCGA-75-5147-01	52.7868	M0
TCGA-73-7498-01	52.8754	M0
TCGA-78-7537-01	53.1384	M0
TCGA-MN-A4N5-01	53.1496	M0
TCGA-05-4410-01	53.5168	M0
TCGA-86-6562-01	53.5977	M0
TCGA-NJ-A55O-01	53.6756	M0
TCGA-49-6745-01	54.0541	M0
TCGA-75-5126-01	54.1401	M0
TCGA-97-8175-01	55.2139	M0
TCGA-78-7536-01	55.5312	M0
TCGA-86-7953-01	56.1341	M0
TCGA-55-8208-01	56.2145	M0
TCGA-44-7671-01	56.4002	M0
TCGA-50-5049-01	56.9978	M0
TCGA-55-6969-01	57.2616	M0
TCGA-86-8056-01	57.2804	M0
TCGA-05-4397-01	57.6477	M0
TCGA-50-5942-01	58.1773	M0
TCGA-MP-A4SV-01	58.3882	M0
TCGA-50-5931-01	58.7121	M0
TCGA-99-8032-01	59.0594	M0
TCGA-38-4629-01	59.2503	M0
TCGA-73-4658-01	59.2635	M0
TCGA-50-5941-01	59.6795	M0
TCGA-69-7980-01	60.323	M0
TCGA-86-8668-01	61.0119	M0
TCGA-44-6145-01	61.9078	M0
TCGA-44-2657-01	63.0872	M0
TCGA-05-4426-01	63.1345	M0
TCGA-55-7281-01	63.2479	M0
TCGA-62-A46U-01	63.2963	M0
TCGA-62-A46R-01	63.5276	M0
TCGA-78-7154-01	63.7	M0
TCGA-50-5072-01	63.7413	M0
TCGA-78-8660-01	64.7479	M0
TCGA-55-A493-01	64.9584	M0
TCGA-49-4501-01	65.2576	M0
TCGA-80-5607-01	65.6387	M0
TCGA-05-4396-01	65.9591	M0
TCGA-49-4505-01	66.517	M0
TCGA-55-7576-01	66.7177	M0
TCGA-78-7143-01	68.618	M0
TCGA-86-8055-01	69.0099	M0
TCGA-67-3772-01	69.2884	M0
TCGA-44-2662-01	69.6651	M0
TCGA-78-7147-01	70.4952	M0
TCGA-05-4403-01	71.3678	M0
TCGA-91-6828-01	71.5488	M0
TCGA-86-8076-01	71.7521	M0
TCGA-67-6217-01	72.2081	M0
TCGA-05-4422-01	72.4505	M0
TCGA-44-3919-01	72.5203	M0
TCGA-S2-AA1A-01	72.7267	M0
TCGA-67-3771-01	72.9642	M0
TCGA-05-4384-01	73.3048	M0
TCGA-MP-A4SW-01	73.8206	M0
TCGA-MP-A4T8-01	74.3307	M0
TCGA-50-5051-01	74.361	M0
TCGA-86-8359-01	74.7266	M0
TCGA-62-8397-01	75.9124	M0
TCGA-44-7672-01	76.9231	M0
TCGA-NJ-A4YQ-01	77.2128	M0
TCGA-95-7947-01	77.3763	M0
TCGA-05-4433-01	78.5124	M0
TCGA-97-A4M6-01	81.43	M0
TCGA-86-8074-01	81.4868	M0
TCGA-44-2659-01	82.3799	M0
TCGA-38-4627-01	82.8931	M0
TCGA-05-4249-01	83.0648	M0
TCGA-55-8090-01	83.3075	M0
TCGA-44-3396-01	83.4639	M0
TCGA-73-4662-01	84.6276	M0
TCGA-53-7626-01	84.6703	M0
TCGA-78-8655-01	85.4972	M0
TCGA-MN-A4N4-01	86.0034	M0
TCGA-38-A44F-01	87.3288	M0
TCGA-97-A4LX-01	87.5422	M0
TCGA-38-4630-01	87.9681	M0
TCGA-64-1679-01	88.2182	M0
TCGA-55-6979-01	88.7912	M0
TCGA-05-5715-01	89.7911	M0
TCGA-62-8399-01	90.0151	M0
TCGA-55-8616-01	92.521	M0
TCGA-55-6987-01	93.1321	M0
TCGA-69-7973-01	93.1424	M0
TCGA-86-7954-01	93.9266	M0
TCGA-44-3398-01	96.3597	M0
TCGA-55-1592-01	96.8924	M0
TCGA-86-A456-01	96.9984	M0
TCGA-64-5779-01	97.3813	M0
TCGA-50-5066-02	98.3734	M0
TCGA-MP-A4SY-01	98.7076	M0
TCGA-50-5045-01	99.4078	M0
TCGA-50-5044-01	101.331	M0
TCGA-99-7458-01	101.63	M0
TCGA-44-2665-01	103.416	M0
TCGA-64-1681-01	104.093	M0
TCGA-44-8120-01	105.97	M0
TCGA-50-5055-01	106.312	M0
TCGA-49-4487-01	107.835	M0
TCGA-97-A4M7-01	109.153	M0
TCGA-55-8205-01	109.496	M0
TCGA-05-4405-01	109.997	M0
TCGA-95-A4VP-01	112.174	M0
TCGA-97-7554-01	114.057	M0
TCGA-62-8394-01	114.773	M0
TCGA-35-5375-01	117.647	M0
TCGA-05-4430-01	119.298	M0
TCGA-62-8395-01	120.619	M0
TCGA-50-8460-01	122.677	M0
TCGA-55-6982-01	123.531	M0
TCGA-50-5944-01	124.409	M0
TCGA-44-6147-01	128.415	M0
TCGA-44-A47G-01	129.459	M0
TCGA-MP-A4TH-01	130.535	M0
TCGA-86-8280-01	131.436	M0
TCGA-75-7025-01	135.401	M0
TCGA-55-8206-01	135.721	M0
TCGA-97-A4M1-01	138.032	M0
TCGA-86-8278-01	138.669	M0
TCGA-86-8673-01	140.763	M0
TCGA-05-4432-01	141.333	M0
TCGA-NJ-A4YI-01	143.001	M0
TCGA-50-8457-01	143.364	M0
TCGA-64-5815-01	145.326	M0
TCGA-75-6206-01	148.521	M0
TCGA-44-A47B-01	150.918	M0
TCGA-97-8177-01	152.479	M0
TCGA-69-7763-01	154.278	M0
TCGA-73-4659-01	157.125	M0
TCGA-38-7271-01	157.175	M0
TCGA-55-A48X-01	157.869	M0
TCGA-55-7574-01	159.555	M0
TCGA-75-6203-01	160.935	M0
TCGA-05-4382-01	161.291	M0
TCGA-78-8662-01	162.806	M0
TCGA-55-A57B-01	163.963	M0
TCGA-55-6980-01	165.34	M0
TCGA-78-7152-01	167.131	M0
TCGA-44-7661-01	169.391	M0
TCGA-99-8028-01	171.403	M0
TCGA-97-A4M2-01	178.205	M0
TCGA-95-7948-01	179.276	M0
TCGA-50-8459-01	179.381	M0
TCGA-86-6851-01	189.732	M0
TCGA-86-8075-01	196.829	M0
TCGA-NJ-A55A-01	197.57	M0
TCGA-97-A4M5-01	197.655	M0
TCGA-75-7030-01	198.958	M0
TCGA-49-4510-01	209.77	M0
TCGA-L9-A743-01	212.937	M0
TCGA-99-AA5R-01	218.355	M0
TCGA-91-6835-01	219.865	M0
TCGA-55-7995-01	220.383	M0
TCGA-MP-A4TJ-01	223.581	M0
TCGA-44-6148-01	229.275	M0
TCGA-55-6983-01	229.433	M0
TCGA-86-8073-01	231.311	M0
TCGA-86-A4P7-01	231.499	M0
TCGA-97-8172-01	267.531	M0
TCGA-38-4626-01	269.668	M0
TCGA-MP-A4TD-01	290.291	M0
TCGA-05-4424-01	335.558	M0
TCGA-L4-A4E6-01	368.199	M0
TCGA-78-8648-01	381.971	M0
TCGA-97-8174-01	382.087	M0
TCGA-MP-A4TI-01	383.389	M0
TCGA-91-6840-01	391.688	M0
TCGA-86-8671-01	396.749	M0
TCGA-44-5643-01	532.732	M0
TCGA-44-4112-01	652.992	M0
TCGA-67-3774-01	684.017	M0
TCGA-64-1680-01	11.9581	M1
TCGA-38-4632-01	14.5288	M1
TCGA-78-7145-01	18.6214	M1
TCGA-73-4670-01	19.6802	M1
TCGA-73-4666-01	19.6944	M1
TCGA-78-7156-01	25.4975	M1
TCGA-78-7167-01	31.2036	M1
TCGA-78-7160-01	33.4385	M1
TCGA-05-4425-01	34.695	M1
TCGA-05-4402-01	41.9808	M1
TCGA-05-4244-01	44.332	M1
TCGA-53-7624-01	67.1937	M1
TCGA-MP-A4T7-01	67.4904	M1
TCGA-99-8033-01	67.9688	M1
TCGA-86-7701-01	84.1412	M1
TCGA-05-4434-01	122.315	M1
TCGA-55-6968-01	124.213	M1
TCGA-50-6591-01	337.515	M1
TCGA-97-8171-01	35.3883	M1a
TCGA-93-A4JN-01	342.477	M1a
TCGA-55-8094-01	1.7881	M1b
TCGA-L9-A5IP-01	7.8878	M1b
TCGA-55-8620-01	27.385	M1b
TCGA-55-8512-01	90.8605	M1b
TCGA-93-A4JP-01	331.882	M1b
TCGA-91-6847-01	2.3989	MX
TCGA-55-7913-01	4.3045	MX
TCGA-55-7727-01	4.5872	MX
TCGA-55-7570-01	4.793	MX
TCGA-MP-A4TE-01	5.2863	MX
TCGA-50-5946-01	8.6845	MX
TCGA-95-7043-01	9.4062	MX
TCGA-91-8499-01	11.8151	MX
TCGA-49-6767-01	11.8343	MX
TCGA-97-7937-01	13.2583	MX
TCGA-69-7979-01	14.207	MX
TCGA-55-7903-01	14.4494	MX
TCGA-55-7907-01	14.8554	MX
TCGA-49-4488-01	16.1438	MX
TCGA-55-8615-01	17.1123	MX
TCGA-44-6776-01	20.1149	MX
TCGA-91-6831-01	20.8374	MX
TCGA-55-6978-01	21.6153	MX
TCGA-44-6779-01	22.3152	MX
TCGA-91-6836-01	22.4967	MX
TCGA-55-7815-01	23.0461	MX
TCGA-55-A492-01	24.6385	MX
TCGA-55-8505-01	24.7496	MX
TCGA-44-7662-01	25.7492	MX
TCGA-49-AAR3-01	26.1324	MX
TCGA-55-A490-01	26.5687	MX
TCGA-95-7039-01	27.1429	MX
TCGA-44-7669-01	28.215	MX
TCGA-55-7994-01	28.495	MX
TCGA-J2-A4AD-01	29.2326	MX
TCGA-55-8087-01	29.3194	MX
TCGA-55-8511-01	30.9488	MX
TCGA-49-AARN-01	31.3433	MX
TCGA-55-7914-01	31.4843	MX
TCGA-55-8092-01	31.5852	MX
TCGA-69-7761-01	31.8403	MX
TCGA-L9-A444-01	32.65	MX
TCGA-49-AAR9-01	34.4195	MX
TCGA-55-7227-01	34.5543	MX
TCGA-49-AAR2-01	34.647	MX
TCGA-55-8204-01	34.8712	MX
TCGA-93-8067-01	36.1746	MX
TCGA-44-7659-01	36.6218	MX
TCGA-91-A4BD-01	36.8205	MX
TCGA-91-6848-01	37.6863	MX
TCGA-L9-A50W-01	40.1405	MX
TCGA-L9-A443-01	40.4324	MX
TCGA-55-7725-01	42.0168	MX
TCGA-55-6712-01	42.1241	MX
TCGA-44-A47A-01	42.2416	MX
TCGA-55-8508-01	42.4403	MX
TCGA-55-7911-01	42.8175	MX
TCGA-69-7974-01	43.7931	MX
TCGA-55-6543-01	45.1505	MX
TCGA-97-7938-01	45.3172	MX
TCGA-55-6642-01	45.8716	MX
TCGA-49-6761-01	46.9294	MX
TCGA-50-5068-01	47.0291	MX
TCGA-49-AAQV-01	47.5772	MX
TCGA-91-A4BC-01	48.9556	MX
TCGA-49-6743-01	49.376	MX
TCGA-49-AARQ-01	49.4382	MX
TCGA-55-A494-01	49.667	MX
TCGA-44-7667-01	49.9407	MX
TCGA-97-7547-01	51.2091	MX
TCGA-97-7552-01	52.0978	MX
TCGA-44-A4SU-01	53.5274	MX
TCGA-55-6970-01	53.9672	MX
TCGA-55-A491-01	55.0556	MX
TCGA-55-8091-01	56.6445	MX
TCGA-95-8039-01	57.0328	MX
TCGA-55-8514-01	57.4194	MX
TCGA-69-8253-01	57.9994	MX
TCGA-55-8302-01	58.1476	MX
TCGA-93-7348-01	59.4405	MX
TCGA-97-7546-01	59.499	MX
TCGA-53-A4EZ-01	61.7685	MX
TCGA-MP-A4T6-01	61.8481	MX
TCGA-49-6744-01	63.391	MX
TCGA-55-7283-01	63.6591	MX
TCGA-55-8506-01	64.1892	MX
TCGA-55-8097-01	64.8527	MX
TCGA-55-A4DG-01	65.9283	MX
TCGA-50-5946-02	67.9825	MX
TCGA-55-7573-01	68.0544	MX
TCGA-91-8496-01	68.148	MX
TCGA-44-A479-01	68.672	MX
TCGA-55-8507-01	68.7229	MX
TCGA-O1-A52J-01	71.2919	MX
TCGA-55-7724-01	73.1463	MX
TCGA-J2-8194-01	78.9359	MX
TCGA-49-AAR0-01	83.7878	MX
TCGA-55-8510-01	83.8433	MX
TCGA-49-AARE-01	92.4215	MX
TCGA-97-7941-01	93.1569	MX
TCGA-L9-A8F4-01	93.2723	MX
TCGA-91-6829-01	101.704	MX
TCGA-55-8301-01	103.656	MX
TCGA-93-7347-01	107.102	MX
TCGA-49-4512-01	112.221	MX
TCGA-97-8552-01	117.073	MX
TCGA-J2-8192-01	118.254	MX
TCGA-69-7978-01	119.368	MX
TCGA-69-7765-01	120.474	MX
TCGA-55-A48Z-01	120.985	MX
TCGA-55-8614-01	123.841	MX
TCGA-55-A4DF-01	123.902	MX
TCGA-44-6778-01	125.635	MX
TCGA-49-AAR4-01	126.734	MX
TCGA-NJ-A55R-01	130.474	MX
TCGA-55-6985-01	132.09	MX
TCGA-44-6775-01	133.771	MX
TCGA-44-6777-01	142.467	MX
TCGA-49-AARO-01	147.016	MX
TCGA-55-7284-01	148.873	MX
TCGA-55-8096-01	150.935	MX
TCGA-93-A4JO-01	152.197	MX
TCGA-91-6830-01	155.556	MX
TCGA-J2-A4AE-01	159.575	MX
TCGA-J2-A4AG-01	162.656	MX
TCGA-55-8299-01	165.508	MX
TCGA-97-7553-01	167.425	MX
TCGA-91-8497-01	168.128	MX
TCGA-97-8547-01	173.122	MX
TCGA-MP-A4TK-01	175.83	MX
TCGA-55-7726-01	189.885	MX
TCGA-93-A4JQ-01	193.548	MX
TCGA-55-8619-01	196.674	MX
TCGA-55-8621-01	197.134	MX
TCGA-55-8207-01	204.867	MX
TCGA-49-AARR-01	224.529	MX
TCGA-MP-A4T9-01	252.091	MX
TCGA-91-7771-01	256.571	MX
TCGA-55-8513-01	263.353	MX
TCGA-69-8453-01	270.468	MX
TCGA-91-6849-01	332.592	MX
TCGA-55-7728-01	334.506	MX
TCGA-44-7660-01	421.407	MX
TCGA-55-6971-01	495.644	MX
TCGA-86-A4P8-01	540.137	MX
TCGA-55-7816-01	833.381	MX

## Sheet: LUAD Methylation
Sample Id	CDH23, Methylation (HM450)
TCGA-78-7152-01	0.264627
TCGA-91-6840-01	0.321321
TCGA-55-7728-01	0.331436
TCGA-95-7947-01	0.352318
TCGA-55-7281-01	0.385432
TCGA-95-7948-01	0.387028
TCGA-44-6146-01	0.436741
TCGA-75-5122-01	0.440196
TCGA-67-6216-01	0.451351
TCGA-05-4405-01	0.459918
TCGA-97-7552-01	0.469014
TCGA-05-4433-01	0.47211
TCGA-91-6835-01	0.477569
TCGA-05-5715-01	0.479793
TCGA-50-6673-01	0.487718
TCGA-55-6985-01	0.494469
TCGA-55-6980-01	0.498149
TCGA-93-7348-01	0.503411
TCGA-55-7574-01	0.511724
TCGA-55-6971-01	0.514186
TCGA-05-4410-01	0.51497
TCGA-93-7347-01	0.515713
TCGA-75-6205-01	0.520201
TCGA-69-7761-01	0.521418
TCGA-50-5049-01	0.523317
TCGA-64-5775-01	0.529531
TCGA-97-7553-01	0.537145
TCGA-49-4514-01	0.539264
TCGA-55-7725-01	0.544401
TCGA-55-7724-01	0.544884
TCGA-78-7542-01	0.546556
TCGA-78-7540-01	0.54786
TCGA-78-7143-01	0.55421
TCGA-49-4487-01	0.557677
TCGA-78-7535-01	0.562868
TCGA-44-6145-01	0.564019
TCGA-05-4424-01	0.569079
TCGA-55-6978-01	0.569735
TCGA-71-6725-01	0.579882
TCGA-44-6775-01	0.583965
TCGA-53-7813-01	0.586553
TCGA-50-5944-01	0.587992
TCGA-50-5939-01	0.589154
TCGA-64-5778-01	0.592022
TCGA-55-7815-01	0.592944
TCGA-55-7911-01	0.59375
TCGA-95-7043-01	0.596376
TCGA-99-7458-01	0.597185
TCGA-55-6986-01	0.599827
TCGA-97-7938-01	0.600045
TCGA-44-2656-01	0.601302
TCGA-64-5781-01	0.602236
TCGA-75-7030-01	0.603216
TCGA-78-7167-01	0.608854
TCGA-64-1681-01	0.610267
TCGA-73-7499-01	0.613875
TCGA-97-7941-01	0.617358
TCGA-67-6215-01	0.619051
TCGA-69-7765-01	0.619402
TCGA-55-6642-01	0.622384
TCGA-44-7672-01	0.626816
TCGA-78-7163-01	0.629301
TCGA-97-7546-01	0.638374
TCGA-91-6828-01	0.638651
TCGA-75-6211-01	0.647
TCGA-50-6597-01	0.648907
TCGA-73-4658-01	0.650163
TCGA-49-6767-01	0.654733
TCGA-55-7726-01	0.656325
TCGA-05-4390-01	0.658076
TCGA-69-7763-01	0.660183
TCGA-55-7573-01	0.664537
TCGA-55-6972-01	0.665804
TCGA-75-5147-01	0.666808
TCGA-05-4417-01	0.669535
TCGA-91-7771-01	0.670193
TCGA-78-7162-01	0.67155
TCGA-44-2666-01	0.672124
TCGA-38-4631-01	0.674743
TCGA-75-7031-01	0.677682
TCGA-97-7937-01	0.681623
TCGA-75-7025-01	0.683819
TCGA-69-7980-01	0.686873
TCGA-49-4488-01	0.687833
TCGA-55-7903-01	0.688619
TCGA-78-7149-01	0.692514
TCGA-50-7109-01	0.692681
TCGA-95-7039-01	0.70358
TCGA-05-4425-01	0.712376
TCGA-75-5146-01	0.719888
TCGA-44-6776-01	0.719971
TCGA-44-4112-01	0.725108
TCGA-78-7539-01	0.728039
TCGA-86-7713-01	0.729857
TCGA-55-6543-01	0.731517
TCGA-91-6829-01	0.731923
TCGA-78-7155-01	0.73267
TCGA-44-7662-01	0.732848
TCGA-50-5942-01	0.73555
TCGA-73-7498-01	0.737839
TCGA-78-7537-01	0.740253
TCGA-80-5608-01	0.755072
TCGA-44-7659-01	0.764125
TCGA-69-7760-01	0.769608
TCGA-50-5935-01	0.773572
TCGA-69-7764-01	0.776193
TCGA-91-6847-01	0.777283
TCGA-55-7576-01	0.779229
TCGA-75-7027-01	0.782154
TCGA-78-7153-01	0.787801
TCGA-64-5774-01	0.795114
TCGA-78-7161-01	0.815641
TCGA-50-5931-01	0.822351
TCGA-78-7633-01	0.829955
TCGA-44-7671-01	0.850304
TCGA-78-7145-01	0.401849
TCGA-75-6212-01	0.406856
TCGA-50-5055-01	0.407613
TCGA-78-7147-01	0.420165
TCGA-44-7670-01	0.480155
TCGA-55-6983-01	0.491804
TCGA-86-6851-01	0.514857
TCGA-55-6979-01	0.521235
TCGA-80-5607-01	0.52826
TCGA-53-7626-01	0.564985
TCGA-49-6744-01	0.577355
TCGA-55-6712-01	0.581487
TCGA-50-5068-01	0.582675
TCGA-50-5044-01	0.587047
TCGA-44-6779-01	0.612479
TCGA-55-7914-01	0.640087
TCGA-67-6217-01	0.660667
TCGA-55-7907-01	0.664129
TCGA-38-4632-01	0.675764
TCGA-50-5932-01	0.679046
TCGA-55-6982-01	0.688264
TCGA-05-5428-01	0.689746
TCGA-49-6742-01	0.72007
TCGA-05-4396-01	0.725307
TCGA-05-5423-01	0.725541
TCGA-44-2665-01	0.731574
TCGA-95-7567-01	0.735034
TCGA-78-7166-01	0.736869
TCGA-73-4676-01	0.739944
TCGA-78-7148-01	0.745162
TCGA-86-6562-01	0.75503
TCGA-78-7150-01	0.785982
TCGA-78-7156-01	0.822462
TCGA-38-6178-01	0.433503
TCGA-49-4490-01	0.456976
TCGA-75-5126-01	0.503699
TCGA-75-6203-01	0.524603
TCGA-05-5420-01	0.534303
TCGA-55-7283-01	0.545803
TCGA-50-5941-01	0.560628
TCGA-50-6595-01	0.569757
TCGA-55-6981-01	0.577343
TCGA-78-7160-01	0.578812
TCGA-49-6761-01	0.611882
TCGA-49-4512-01	0.621669
TCGA-05-4384-01	0.625471
TCGA-75-6214-01	0.630906
TCGA-55-7727-01	0.635613
TCGA-50-5933-01	0.639481
TCGA-97-7554-01	0.650147
TCGA-49-6745-01	0.650491
TCGA-44-6774-01	0.652947
TCGA-50-6593-01	0.653008
TCGA-86-7714-01	0.661197
TCGA-50-5072-01	0.662701
TCGA-91-6849-01	0.666693
TCGA-55-6970-01	0.67985
TCGA-64-1679-01	0.704739
TCGA-50-5051-01	0.719393
TCGA-50-5936-01	0.722271
TCGA-78-7154-01	0.725741
TCGA-05-5429-01	0.734212
TCGA-05-4415-01	0.780642
TCGA-75-6207-01	0.782307
TCGA-78-7536-01	0.801332
TCGA-78-7158-01	0.836121
TCGA-44-6147-01	0.519475
TCGA-44-5645-01	0.606109
TCGA-78-7159-01	0.669092
TCGA-44-6777-01	0.67983

## Sheet: LUAD Methylation Wanderer
probe	chr	cg_start	cg_end	percentgc	probetype	probestart	probeend	genestart	geneend	genestrand	ENSEMBL_geneID	genebiotype	genename	cpgistart	cpgiend	cpgiid	Norm_nsamples	Norm_mean	Norm_sd	Tum_nsamples	Tum_mean	Tum_sd	wilcox_stat	pval	adj.pval
cg24331301	chr10	73156377	73156378	0.62	cg	73156377	73156426	73156691	73575702	1	ENSG00000107736	protein_coding	CDH23	73156164	73157954	2928	32	0.0608072	0.0225501	463	0.2596	0.225429	5053	0.00262343	0.00430071
cg15323528	chr10	73156427	73156428	0.62	cg	73156379	73156428	73156691	73575702	1	ENSG00000107736	protein_coding	CDH23	73156164	73157954	2928	32	0.0886267	0.0265281	463	0.230727	0.178069	4878	0.00122775	0.0021924
cg01000831	chr10	73156460	73156461	0.62	cg	73156412	73156461	73156691	73575702	1	ENSG00000107736	protein_coding	CDH23	73156164	73157954	2928	32	0.108858	0.0227758	463	0.216208	0.143166	3861	5.84441e-06	1.538e-05
cg12827632	chr10	73156838	73156839	0.72	cg	73156790	73156839	73156691	73575702	1	ENSG00000107736	protein_coding	CDH23	73156164	73157954	2928	32	0.0352464	0.00749114	463	0.0870827	0.100311	4063	1.92158e-05	4.5752e-05
cg18901116	chr10	73156858	73156859	0.74	cg	73156810	73156859	73156691	73575702	1	ENSG00000107736	protein_coding	CDH23	73156164	73157954	2928	32	0.0214279	0.00597448	463	0.0743638	0.116707	4297	7.04405e-05	0.000146751
cg25798987	chr10	73157222	73157223	0.78	cg	73157222	73157271	73156691	73575702	1	ENSG00000107736	protein_coding	CDH23	73156164	73157954	2928	32	0.0228994	0.00676872	463	0.143257	0.180989	3785	3.67332e-06	9.92788e-06
cg22839123	chr10	73157611	73157612	0.58	cg	73157611	73157660	73156691	73575702	1	ENSG00000107736	protein_coding	CDH23	73156164	73157954	2928	32	0.0669794	0.0139042	463	0.134347	0.109576	4225	4.76633e-05	0.000103616
cg11322509	chr10	73157773	73157774	0.66	cg	73157773	73157822	73156691	73575702	1	ENSG00000107736	protein_coding	CDH23	73156164	73157954	2928	32	0.025976	0.0063616	463	0.0834812	0.101246	2478	2.99136e-10	1.5744e-09
cg24094513	chr10	73157911	73157912	0.68	cg	73157863	73157912	73156691	73575702	1	ENSG00000107736	protein_coding	CDH23	73156164	73157954	2928	32	0.17809	0.0374113	463	0.284139	0.113948	2926	1.02377e-08	3.53024e-08
cg01160241	chr10	73157953	73157954	0.64	cg	73157953	73158002	73156691	73575702	1	ENSG00000107736	protein_coding	CDH23	73156164	73157954	2928	32	0.0959553	0.0319516	463	0.225831	0.143206	2731	2.28786e-09	9.94723e-09
cg18608017	chr10	73158072	73158073	0.48	cg	73158024	73158073	73156691	73575702	1	ENSG00000107736	protein_coding	CDH23	NA	NA	NA	32	0.245116	0.0436483	463	0.289736	0.0956674	5250	0.00583362	0.00911504
cg27017382	chr10	73160237	73160238	0.4	cg	73160237	73160286	73156691	73575702	1	ENSG00000107736	protein_coding	CDH23	NA	NA	NA	32	0.86169	0.0387741	463	0.737755	0.140888	11963	5.88381e-09	2.263e-08
cg00234046	chr10	73169245	73169246	0.5	cg	73169245	73169294	73156691	73575702	1	ENSG00000107736	protein_coding	CDH23	NA	NA	NA	32	0.693221	0.0447398	463	0.682781	0.125872	7023	0.623187	0.662965
cg07835953	chr10	73202938	73202939	0.64	cg	73202938	73202987	73156691	73575702	1	ENSG00000107736	protein_coding	CDH23	NA	NA	NA	32	0.761507	0.0476694	463	0.718294	0.126812	8180	0.324196	0.364265
cg07975680	chr10	73225789	73225790	0.52	cg	73225789	73225838	73156691	73575702	1	ENSG00000107736	protein_coding	CDH23	NA	NA	NA	32	0.454399	0.0471484	463	0.52109	0.123811	4748	0.000677622	0.00123204
cg15261605	chr10	73234421	73234422	0.6	cg	73234373	73234422	73156691	73575702	1	ENSG00000107736	protein_coding	CDH23	NA	NA	NA	32	0.957612	0.0102753	463	0.833988	0.176545	12153	1.33754e-09	6.07975e-09
cg10684627	chr10	73288563	73288564	0.68	cg	73288563	73288612	73156691	73575702	1	ENSG00000107736	protein_coding	CDH23	NA	NA	NA	32	0.882557	0.0306017	463	0.830612	0.107077	9533	0.00663118	0.0100472
cg09728120	chr10	73300441	73300442	0.62	cg	73300441	73300490	73156691	73575702	1	ENSG00000107736	protein_coding	CDH23	NA	NA	NA	32	0.726704	0.0580058	463	0.65743	0.134891	9406	0.0106943	0.015499
cg04457572	chr10	73303234	73303235	0.56	cg	73303186	73303235	73156691	73575702	1	ENSG00000107736	protein_coding	CDH23	NA	NA	NA	32	0.571577	0.0428536	463	0.643988	0.107546	3212	8.26369e-08	2.5824e-07
cg09501025	chr10	73312955	73312956	0.48	cg	73312907	73312956	73156691	73575702	1	ENSG00000107736	protein_coding	CDH23	NA	NA	NA	32	0.766489	0.0463147	463	0.617625	0.167818	11548	1.22508e-07	3.71236e-07
cg18947261	chr10	73321439	73321440	0.5	cg	73321439	73321488	73156691	73575702	1	ENSG00000107736	protein_coding	CDH23	NA	NA	NA	32	0.624813	0.0473303	463	0.574173	0.114197	9120	0.028738	0.0368435
cg15077792	chr10	73324481	73324482	0.56	cg	73324433	73324482	73156691	73575702	1	ENSG00000107736	protein_coding	CDH23	NA	NA	NA	32	0.527771	0.0569793	463	0.509101	0.135654	8044	0.416745	0.457961
cg12830671	chr10	73335297	73335298	0.5	cg	73335249	73335298	73156691	73575702	1	ENSG00000107736	protein_coding	CDH23	NA	NA	NA	32	0.514203	0.0384778	463	0.603766	0.160244	4252	5.52344e-05	0.00011752
cg22630628	chr10	73337125	73337126	0.62	cg	73337077	73337126	73156691	73575702	1	ENSG00000107736	protein_coding	CDH23	NA	NA	NA	32	0.91291	0.0306087	463	0.868224	0.0937582	9745	0.00282905	0.00456299
cg24124069	chr10	73369502	73369503	0.5	cg	73369454	73369503	73156691	73575702	1	ENSG00000107736	protein_coding	CDH23	NA	NA	NA	32	0.889072	0.0212178	463	0.818574	0.103016	11674.5	4.99849e-08	1.61242e-07
cg00904726	chr10	73373599	73373600	0.46	cg	73373551	73373600	73156691	73575702	1	ENSG00000107736	protein_coding	CDH23	NA	NA	NA	32	0.93153	0.0201584	463	0.847006	0.170364	10134	0.000447111	0.000859829
cg18645316	chr10	73381995	73381996	0.48	cg	73381947	73381996	73156691	73575702	1	ENSG00000107736	protein_coding	CDH23	NA	NA	NA	32	0.814291	0.0496055	463	0.677071	0.128294	12577.5	3.96783e-11	2.83416e-10
cg13714026	chr10	73385503	73385504	0.62	cg	73385455	73385504	73156691	73575702	1	ENSG00000107736	protein_coding	CDH23	NA	NA	NA	32	0.85961	0.0452882	463	0.688345	0.188115	12019	3.82503e-09	1.53001e-08
cg20283498	chr10	73387917	73387918	0.48	cg	73387917	73387966	73156691	73575702	1	ENSG00000107736	protein_coding	CDH23	NA	NA	NA	32	0.506944	0.056313	463	0.506796	0.139687	7049	0.646871	0.673824
cg22763136	chr10	73395000	73395001	0.4	cg	73394952	73395001	73156691	73575702	1	ENSG00000107736	protein_coding	CDH23	NA	NA	NA	32	0.768802	0.0491486	463	0.808285	0.12971	4068	1.97744e-05	4.59869e-05
cg23867673	chr10	73404170	73404171	0.5	cg	73404170	73404219	73156691	73575702	1	ENSG00000107736	protein_coding	CDH23	NA	NA	NA	32	0.569746	0.0569157	463	0.372732	0.139623	13355	2.98861e-14	5.97721e-13
cg04161859	chr10	73404657	73404658	0.58	cg	73404657	73404706	73156691	73575702	1	ENSG00000107736	protein_coding	CDH23	NA	NA	NA	32	0.652189	0.0338539	463	0.422721	0.118346	14228	2.92337e-18	2.92337e-16
cg05523505	chr10	73405460	73405461	0.62	cg	73405412	73405461	73156691	73575702	1	ENSG00000107736	protein_coding	CDH23	NA	NA	NA	32	0.872795	0.027842	463	0.727956	0.141399	13300	5.13148e-14	8.55246e-13
cg04567334	chr10	73408185	73408186	0.52	cg	73408185	73408234	73156691	73575702	1	ENSG00000107736	protein_coding	CDH23	NA	NA	NA	32	0.457503	0.0416981	463	0.399765	0.10691	10626	3.93056e-05	8.73457e-05
cg09598552	chr10	73417893	73417894	0.58	cg	73417893	73417942	73156691	73575702	1	ENSG00000107736	protein_coding	CDH23	NA	NA	NA	32	0.939448	0.0202989	463	0.91947	0.0960411	6700	0.365949	0.40661
cg15277658	chr10	73421701	73421702	0.62	cg	73421701	73421750	73156691	73575702	1	ENSG00000107736	protein_coding	CDH23	NA	NA	NA	32	0.912654	0.0369681	463	0.924308	0.038741	5793	0.0391022	0.0482743
cg03028769	chr10	73421791	73421792	0.52	cg	73421791	73421840	73156691	73575702	1	ENSG00000107736	protein_coding	CDH23	NA	NA	NA	32	0.862858	0.0351784	463	0.758523	0.120374	12480	9.13088e-11	5.7068e-10
cg10298203	chr10	73425440	73425441	0.58	cg	73425440	73425489	73156691	73575702	1	ENSG00000107736	protein_coding	CDH23	NA	NA	NA	32	0.903502	0.031355	463	0.76867	0.150875	12389	1.96059e-10	1.08922e-09
cg23104184	chr10	73437334	73437335	0.54	cg	73437334	73437383	73156691	73575702	1	ENSG00000107736	protein_coding	CDH23	NA	NA	NA	32	0.817293	0.0355941	463	0.647411	0.139048	13148	2.22892e-13	3.18417e-12
cg22545027	chr10	73437363	73437364	0.6	cg	73437315	73437364	73156691	73575702	1	ENSG00000107736	protein_coding	CDH23	NA	NA	NA	32	0.972699	0.00499431	463	0.824029	0.190582	12681	1.61099e-11	1.23922e-10
cg03033796	chr10	73445156	73445157	0.58	cg	73445108	73445157	73156691	73575702	1	ENSG00000107736	protein_coding	CDH23	NA	NA	NA	32	0.76667	0.0517217	463	0.623208	0.157287	11912	8.67156e-09	3.09699e-08
cg17019070	chr10	73466639	73466640	0.62	cg	73466639	73466688	73156691	73575702	1	ENSG00000107736	protein_coding	CDH23	NA	NA	NA	32	0.987521	0.00311026	463	0.83903	0.184334	12548.5	5.09214e-11	3.39476e-10
cg10505163	chr10	73466728	73466729	0.6	cg	73466680	73466729	73156691	73575702	1	ENSG00000107736	protein_coding	CDH23	NA	NA	NA	32	0.98716	0.00368969	463	0.90722	0.12752	12460.5	1.07674e-10	6.33377e-10
cg18235465	chr10	73471634	73471635	0.52	cg	73471634	73471683	73471458	73497581	-1	ENSG00000214688	protein_coding	C10orf105	NA	NA	NA	32	0.932238	0.0130608	463	0.902922	0.0862726	9482	0.00805754	0.0120262
cg07571519	chr10	73472315	73472316	0.66	cg	73472315	73472364	73471458	73497581	-1	ENSG00000214688	protein_coding	C10orf105	NA	NA	NA	32	0.639036	0.0536312	463	0.708221	0.0933192	3348	2.13153e-07	6.09009e-07
cg24457649	chr10	73472344	73472345	0.7	cg	73472296	73472345	73471458	73497581	-1	ENSG00000214688	protein_coding	C10orf105	NA	NA	NA	32	0.658163	0.0672402	463	0.730744	0.12172	3962	1.06825e-05	2.60548e-05
cg15763670	chr10	73473235	73473236	0.68	cg	73473187	73473236	73471458	73497581	-1	ENSG00000214688	protein_coding	C10orf105	NA	NA	NA	32	0.193739	0.0458348	463	0.408309	0.142611	1270	4.40314e-15	1.10078e-13
cg19407453	chr10	73473423	73473424	0.64	cg	73473423	73473472	73471458	73497581	-1	ENSG00000214688	protein_coding	C10orf105	NA	NA	NA	32	0.142633	0.0983531	463	0.264727	0.110403	1950	3.08191e-12	2.80174e-11
cg19988181	chr10	73478985	73478986	0.58	cg	73478985	73479034	73471458	73497581	-1	ENSG00000214688	protein_coding	C10orf105	NA	NA	NA	32	0.653926	0.0525477	463	0.682325	0.12088	5026	0.00234053	0.00390088
cg08734090	chr10	73479514	73479515	0.72	cg	73479514	73479563	73471458	73497581	-1	ENSG00000214688	protein_coding	C10orf105	NA	NA	NA	32	0.748333	0.0380928	463	0.607916	0.125112	12902	2.21963e-12	2.21963e-11
cg20390554	chr10	73479696	73479697	0.68	cg	73479648	73479697	73471458	73497581	-1	ENSG00000214688	protein_coding	C10orf105	NA	NA	NA	32	0.917703	0.0178194	463	0.836684	0.122088	12024	3.67986e-09	1.53001e-08
cg09637449	chr10	73479754	73479755	0.68	cg	73479754	73479803	73471458	73497581	-1	ENSG00000214688	protein_coding	C10orf105	NA	NA	NA	32	0.891252	0.0263678	463	0.8241	0.0939085	11839	1.49992e-08	4.99975e-08
cg03456651	chr10	73479833	73479834	0.62	cg	73479833	73479882	73471458	73497581	-1	ENSG00000214688	protein_coding	C10orf105	NA	NA	NA	32	0.863502	0.0465951	463	0.827363	0.0791708	10071	0.000668187	0.00123204
cg18668540	chr10	73479848	73479849	0.58	cg	73479800	73479849	73471458	73497581	-1	ENSG00000214688	protein_coding	C10orf105	NA	NA	NA	32	0.917652	0.0194813	463	0.811941	0.144775	11247	9.33906e-07	2.59418e-06
cg05848785	chr10	73480942	73480943	0.54	cg	73480894	73480943	73471458	73497581	-1	ENSG00000214688	protein_coding	C10orf105	NA	NA	NA	32	0.834151	0.0514281	463	0.683932	0.156774	12270	5.22043e-10	2.48592e-09
cg00418663	chr10	73491922	73491923	0.58	cg	73491922	73491971	73471458	73497581	-1	ENSG00000214688	protein_coding	C10orf105	NA	NA	NA	32	0.844243	0.0281825	463	0.755135	0.139343	9914	0.00136626	0.00239695
cg22991379	chr10	73491943	73491944	0.62	cg	73491943	73491992	73471458	73497581	-1	ENSG00000214688	protein_coding	C10orf105	NA	NA	NA	32	0.981567	0.00505671	463	0.935664	0.114968	9213	0.021116	0.0277842
cg05979232	chr10	73496014	73496015	0.64	cg	73496014	73496063	73471458	73497581	-1	ENSG00000214688	protein_coding	C10orf105	NA	NA	NA	32	0.568778	0.0625052	463	0.625668	0.125986	4977	0.00189735	0.00321586
cg10750182	chr10	73497514	73497515	0.64	cg	73497466	73497515	73471458	73497581	-1	ENSG00000214688	protein_coding	C10orf105	NA	NA	NA	32	0.736422	0.0455052	463	0.695963	0.0888554	9265	0.0176752	0.0238854
cg19429405	chr10	73497609	73497610	0.42	cg	73497609	73497658	73156691	73575702	1	ENSG00000107736	protein_coding	CDH23	NA	NA	NA	32	0.830966	0.0351158	463	0.833824	0.0907361	5494	0.0144775	0.0203909
cg23056923	chr10	73497629	73497630	0.5	cg	73497581	73497630	73156691	73575702	1	ENSG00000107736	protein_coding	CDH23	NA	NA	NA	32	0.584464	0.0366507	463	0.634486	0.0935136	4161	3.34541e-05	7.6032e-05
cg26091131	chr10	73498624	73498625	0.68	cg	73498576	73498625	73156691	73575702	1	ENSG00000107736	protein_coding	CDH23	NA	NA	NA	32	0.796703	0.033953	463	0.760109	0.0740385	9561.5	0.00593703	0.00913389
cg24938210	chr10	73498640	73498641	0.68	cg	73498592	73498641	73156691	73575702	1	ENSG00000107736	protein_coding	CDH23	NA	NA	NA	32	0.876952	0.0241177	463	0.866504	0.063899	7577	0.813232	0.813232
cg01470340	chr10	73498766	73498767	0.58	cg	73498766	73498815	73156691	73575702	1	ENSG00000107736	protein_coding	CDH23	NA	NA	NA	32	0.78204	0.0646132	463	0.775638	0.0956511	6772	0.427607	0.464791
cg04304802	chr10	73499965	73499966	0.5	cg	73499965	73500014	73156691	73575702	1	ENSG00000107736	protein_coding	CDH23	NA	NA	NA	32	0.216086	0.062704	463	0.271441	0.105547	4918	0.00146646	0.00252838
cg07676145	chr10	73506646	73506647	0.52	cg	73506646	73506695	73156691	73575702	1	ENSG00000107736	protein_coding	CDH23	NA	NA	NA	32	0.290704	0.0647636	463	0.545316	0.145187	1065	5.28123e-16	1.76041e-14
cg05440642	chr10	73507806	73507807	0.56	cg	73507806	73507855	73507316	73533255	-1	ENSG00000107738	protein_coding	C10orf54	NA	NA	NA	32	0.450968	0.0519367	463	0.47203	0.107595	6203	0.123759	0.142252
cg19227382	chr10	73521606	73521607	0.64	cg	73521558	73521607	73507316	73533255	-1	ENSG00000107738	protein_coding	C10orf54	NA	NA	NA	32	0.942145	0.0131582	463	0.920803	0.0551648	10127.5	0.000511788	0.000965638
cg23968456	chr10	73521631	73521632	0.68	cg	73521583	73521632	73507316	73533255	-1	ENSG00000107738	protein_coding	C10orf54	NA	NA	NA	32	0.986639	0.00224801	463	0.97442	0.0610157	9179.5	0.0236297	0.0306879
cg09895190	chr10	73521645	73521646	0.58	cg	73521645	73521694	73507316	73533255	-1	ENSG00000107738	protein_coding	C10orf54	NA	NA	NA	32	0.887596	0.0264287	463	0.858475	0.0584895	10475	8.90769e-05	0.00018179
cg14916175	chr10	73529624	73529625	0.54	cg	73529576	73529625	73507316	73533255	-1	ENSG00000107738	protein_coding	C10orf54	NA	NA	NA	32	0.75817	0.05018	463	0.77711	0.100773	5788	0.0384993	0.0481241
cg06768251	chr10	73533035	73533036	0.7	cg	73532987	73533036	73507316	73533255	-1	ENSG00000107738	protein_coding	C10orf54	NA	NA	NA	32	0.119519	0.0354352	463	0.111626	0.0331259	8863	0.0630765	0.0759958
cg13954090	chr10	73533106	73533107	0.62	cg	73533106	73533155	73507316	73533255	-1	ENSG00000107738	protein_coding	C10orf54	73533091	73533492	2929	32	0.0376802	0.0132717	463	0.0489764	0.041417	5508	0.0152116	0.0208379
cg13957721	chr10	73533304	73533305	0.84	cg	73533304	73533353	73156691	73575702	1	ENSG00000107736	protein_coding	CDH23	73533091	73533492	2929	32	0.0198699	0.0032843	463	0.0245084	0.027644	5598	0.0207615	0.027682
cg12568633	chr10	73533407	73533408	0.76	cg	73533359	73533408	73156691	73575702	1	ENSG00000107736	protein_coding	CDH23	73533091	73533492	2929	32	0.0301072	0.0156495	463	0.0440233	0.0406454	4618	0.000364413	0.000714535
cg04083751	chr10	73533414	73533415	0.78	cg	73533366	73533415	73156691	73575702	1	ENSG00000107736	protein_coding	CDH23	73533091	73533492	2929	32	0.020867	0.00432443	463	0.0260622	0.0346896	6007	0.0735107	0.0875127
cg09810750	chr10	73533449	73533450	0.58	cg	73533449	73533498	73156691	73575702	1	ENSG00000107736	protein_coding	CDH23	73533091	73533492	2929	32	0.0378815	0.00660399	463	0.04064	0.0275811	7697	0.712379	0.726917
cg14522427	chr10	73533468	73533469	0.68	cg	73533420	73533469	73156691	73575702	1	ENSG00000107736	protein_coding	CDH23	73533091	73533492	2929	32	0.0135654	0.00212745	463	0.0181597	0.0239354	5130	0.00361044	0.00573085
cg17411913	chr10	73533483	73533484	0.6	cg	73533435	73533484	73156691	73575702	1	ENSG00000107736	protein_coding	CDH23	73533091	73533492	2929	32	0.0395938	0.0122442	463	0.0410053	0.0325929	7888	0.540051	0.5807
cg06655361	chr10	73533561	73533562	0.56	cg	73533561	73533610	73156691	73575702	1	ENSG00000107736	protein_coding	CDH23	NA	NA	NA	32	0.0507522	0.0113245	463	0.0502491	0.0371317	9418	0.0102327	0.0150481
cg24499627	chr10	73533891	73533892	0.6	cg	73533891	73533940	73156691	73575702	1	ENSG00000107736	protein_coding	CDH23	NA	NA	NA	32	0.319787	0.0513265	463	0.221903	0.106687	12291	4.3991e-10	2.19955e-09
cg23282441	chr10	73533927	73533928	0.68	cg	73533927	73533976	73156691	73575702	1	ENSG00000107736	protein_coding	CDH23	NA	NA	NA	32	0.567589	0.0530856	463	0.43706	0.161803	11493	1.79473e-07	5.27862e-07
cg06372475	chr10	73534286	73534287	0.56	cg	73534238	73534287	73156691	73575702	1	ENSG00000107736	protein_coding	CDH23	NA	NA	NA	32	0.537476	0.0434756	463	0.523115	0.0904953	7777	0.637717	0.671282
cg11633461	chr10	73534338	73534339	0.5	cg	73534290	73534339	73156691	73575702	1	ENSG00000107736	protein_coding	CDH23	NA	NA	NA	32	0.762662	0.0313318	463	0.716086	0.1097	9071	0.0336328	0.0425731
cg24772501	chr10	73537481	73537482	0.66	cg	73537481	73537530	73156691	73575702	1	ENSG00000107736	protein_coding	CDH23	NA	NA	NA	32	0.8814	0.0259294	463	0.859837	0.0844089	7744	0.668125	0.688788
cg22877524	chr10	73553138	73553139	0.7	cg	73553090	73553139	73156691	73575702	1	ENSG00000107736	protein_coding	CDH23	NA	NA	NA	32	0.97138	0.0131069	463	0.916049	0.117167	8892	0.0579984	0.0707298
cg24980638	chr10	73553196	73553197	0.52	cg	73553148	73553197	73156691	73575702	1	ENSG00000107736	protein_coding	CDH23	NA	NA	NA	32	0.739705	0.0421789	463	0.561589	0.139122	13004	8.65995e-13	9.62217e-12
cg07658681	chr10	73553201	73553202	0.62	cg	73553201	73553250	73156691	73575702	1	ENSG00000107736	protein_coding	CDH23	NA	NA	NA	32	0.872437	0.0404208	463	0.648966	0.167616	13777	4.01627e-16	1.76041e-14
cg19906973	chr10	73562723	73562724	0.6	cg	73562723	73562772	73156691	73575702	1	ENSG00000107736	protein_coding	CDH23	NA	NA	NA	32	0.986335	0.00322289	463	0.956812	0.0747534	11931.5	7.48005e-09	2.77039e-08
cg09229668	chr10	73565440	73565441	0.54	cg	73565440	73565489	73156691	73575702	1	ENSG00000107736	protein_coding	CDH23	NA	NA	NA	32	0.738527	0.0414927	463	0.727659	0.140373	6015	0.077958	0.0906489
cg17485681	chr10	73565625	73565626	0.6	cg	73565577	73565626	73156691	73575702	1	ENSG00000107736	protein_coding	CDH23	73565569	73565827	2930	32	0.485088	0.0727767	463	0.705595	0.151028	1735	4.20859e-13	5.26073e-12
cg08293528	chr10	73565688	73565689	0.58	cg	73565640	73565689	73156691	73575702	1	ENSG00000107736	protein_coding	CDH23	73565569	73565827	2930	32	0.325889	0.0471766	463	0.476101	0.11999	2036	6.69393e-12	5.57828e-11
cg23983208	chr10	73565812	73565813	0.66	cg	73565812	73565861	73156691	73575702	1	ENSG00000107736	protein_coding	CDH23	73565569	73565827	2930	32	0.1813	0.0455301	463	0.247722	0.113978	4607	0.000345367	0.000690733
cg17641566	chr10	73565966	73565967	0.64	cg	73565918	73565967	73156691	73575702	1	ENSG00000107736	protein_coding	CDH23	NA	NA	NA	32	0.4863	0.047029	463	0.564038	0.117438	3902	7.4801e-06	1.91797e-05
cg23284338	chr10	73569605	73569606	0.6	cg	73569605	73569654	73156691	73575702	1	ENSG00000107736	protein_coding	CDH23	NA	NA	NA	32	0.878034	0.0286109	463	0.826052	0.102564	9374	0.0120172	0.0171674
cg26134646	chr10	73569677	73569678	0.62	cg	73569677	73569726	73156691	73575702	1	ENSG00000107736	protein_coding	CDH23	NA	NA	NA	32	0.981495	0.00333489	463	0.922907	0.120727	9310.5	0.0150782	0.0208379
cg23119049	chr10	73572537	73572538	0.62	cg	73572537	73572586	73156691	73575702	1	ENSG00000107736	protein_coding	CDH23	NA	NA	NA	32	0.392875	0.0461188	463	0.378381	0.0807324	8419	0.196606	0.223416
cg05864024	chr10	73574855	73574856	0.7	cg	73574855	73574904	73156691	73575702	1	ENSG00000107736	protein_coding	CDH23	NA	NA	NA	32	0.934127	0.0229343	463	0.944269	0.0500122	3945	9.66207e-06	2.41552e-05
cg02851751	chr10	73574918	73574919	0.7	cg	73574918	73574967	73156691	73575702	1	ENSG00000107736	protein_coding	CDH23	NA	NA	NA	32	0.979457	0.00468929	463	0.97825	0.0155971	7208.5	0.799268	0.807341
cg02180979	chr10	73575440	73575441	0.68	cg	73575440	73575489	73156691	73575702	1	ENSG00000107736	protein_coding	CDH23	NA	NA	NA	32	0.950885	0.0125031	463	0.949664	0.0374959	6017	0.0755898	0.0889292

## Sheet: LUAD MethHC Data
Promoter_tumor methylation	Promoter_normal methylation	CpG_tumor methylation	CpG_normal methylation	5'UTR-tumor methylation	5'UTR-normal methylation	Gene Body_tumor methylation	Gene Body_normal methylation	3'UTR-tumor methylation	3'UTR-normal methylation
0.4134	0.0884	0.4174	0.1041	0.3112	0.2533	0.6351	0.6489	0.9625	0.9713
0.4389	0.0872	0.2982	0.091	0.4837	0.2497	0.704	0.6445	0.9645	0.9684
0.324	0.0823	0.1747	0.0875	0.3235	0.2445	0.5733	0.6324	0.9745	0.967
0.046	0.0771	0.4116	0.0821	0.2065	0.2411	0.6455	0.6321	0.9652	0.9661
0.0445	0.0734	0.0718	0.0807	0.1836	0.2393	0.4716	0.6312	0.9684	0.9648
0.2164	0.0714	0.2156	0.0804	0.2984	0.2386	0.6271	0.6302	0.9747	0.964
0.0496	0.0712	0.0449	0.0777	0.2447	0.2356	0.6671	0.6296	0.9287	0.9635
0.0478	0.0698	0.0789	0.0773	0.2109	0.2346	0.5664	0.6296	0.9553	0.9611
0.3706	0.0691	0.0766	0.0768	0.1837	0.2281	0.6248	0.6289	0.9556	0.9603
0.1359	0.0682	0.1114	0.0755	0.1881	0.2276	0.6331	0.6287	0.9706	0.959
0.0648	0.067	0.1037	0.0753	0.2485	0.2272	0.5866	0.6287	0.9591	0.956
0.0917	0.0655	0.451	0.0752	0.2565	0.2259	0.5088	0.6285	0.967	0.955
0.4507	0.0653	0.3018	0.0749	0.1704	0.2235	0.6679	0.6277	0.9593	0.9539
0.1489	0.065	0.1596	0.0738	0.2323	0.2234	0.5964	0.6274	0.9667	0.9539
0.05	0.0615	0.0739	0.0727	0.2782	0.2234	0.6761	0.6274	0.9565	0.9527
0.0431	0.0614	0.1516	0.0712	0.2727	0.2226	0.6327	0.626	0.9451	0.9524
0.1416	0.0611	0.089	0.0688	0.5104	0.2226	0.523	0.6242	0.9686	0.9524
0.0548	0.0611	0.0569	0.0681	0.275	0.2219	0.5614	0.6201	0.9644	0.9523
0.1377	0.0578	0.0833	0.0663	0.3016	0.2213	0.6307	0.6184	0.9596	0.9497
0.1464	0.0557	0.0675	0.0661	0.3788	0.2198	0.6868	0.6177	0.9639	0.9487
0.0556	0.0555	0.0411	0.0657	0.4004	0.2191	0.5924	0.6165	0.9554	0.9443
0.1928	0.0544	0.096	0.065	0.2087	0.2164	0.6024	0.6128	0.4727	0.9437
0.0647	0.0539	0.2601	0.0641	0.2993	0.2163	0.6183	0.6118	0.956	0.941
0.0456	0.0521	0.1114	0.0619	0.2168	0.2163	0.5934	0.6112	0.9685	0.9409
0.3636	0.0515	0.2236	0.0584	0.432	0.2156	0.6167	0.6098	0.9417	0.9408
0.0826	0.0502	0.3383	0.0578	0.2575	0.2106	0.5829	0.6076	0.9705	0.9402
0.0727	0.0502	0.1128	0.0546	0.2083	0.2065	0.6054	0.6075	0.9733	0.9392
0.2418	0.05	0.0514	0.054	0.3345	0.2062	0.6117	0.6059	0.9605	0.9318
0.0406	0.0453	0.1376	0.051	0.1963	0.202	0.6311	0.5979	0.9404	0.9294
0.0515		0.0531		0.1952		0.5763		0.9706
0.2748		0.2434		0.2575		0.4963		0.972
0.4321		0.3877		0.3765		0.6252		0.9608
0.4846		0.4635		0.4794		0.6504		0.9722
0.1155		0.1661		0.2927		0.6145		0.9626
0.0685		0.0709		0.2073		0.5852		0.9677
0.0472		0.0827		0.2365		0.6252		0.9667
0.0498		0.0656		0.2317		0.6271		0.9628
0.3917		0.3624		0.3781		0.6566		0.9717
0.1746		0.1355		0.1543		0.4152		0.9698
0.056		0.0829		0.201		0.5676		0.9678
0.0521		0.0881		0.257		0.6491		0.9564
0.0458		0.1018		0.2383		0.5849		0.9644
0.4826		0.4229		0.3653		0.5736		0.9589
0.0599		0.0958		0.2422		0.6221		0.9498
0.3554		0.307		0.3591		0.667		0.9357
0.2845		0.2933		0.3583		0.678		0.9387
0.0479		0.0671		0.2337		0.6259		0.9636
0.2926		0.2827		0.3759		0.6471		0.9585
0.073		0.0931		0.25		0.6321		0.9647
0.3202		0.2877		0.3788		0.6971		0.9648
0.1765		0.2195		0.2904		0.5092		0.9709
0.2278		0.2326		0.3238		0.6457		0.9668
0.2806		0.2505		0.3189		0.6351		0.9716
0.4005		0.4056		0.3657		0.4495		0.9633
0.0479		0.077		0.2076		0.5497		0.9611
0.1148		0.1377		0.2736		0.6241		0.9722
0.05		0.0721		0.2468		0.6083		0.9691
0.2543		0.2023		0.2645		0.6321		0.968
0.2877		0.2975		0.3607		0.5951		0.9667
0.404		0.3984		0.4557		0.7141		0.9678
0.0427		0.049		0.1519		0.5244		0.8837
0.2527		0.1786		0.2054		0.5522		0.9717
0.0644		0.0942		0.2367		0.5959		0.9704
0.0444		0.0788		0.2373		0.5554		0.9562
0.0503		0.0606		0.1644		0.4268		0.9599
0.0449		0.0636		0.2338		0.6243		0.963
0.0576		0.1419		0.3078		0.5991		0.9696
0.2896		0.275		0.3543		0.6277		0.9551
0.665		0.6353		0.6065		0.6008		0.9655
0.0429		0.0528		0.1103		0.303		0.9369
0.1663		0.1606		0.2221		0.5605		0.9518
0.0572		0.0934		0.2343		0.5613		0.967
0.3408		0.2893		0.3493		0.662		0.9671
0.4996		0.4422		0.4852		0.6423		0.9618
0.1376		0.1125		0.2459		0.6539		0.9645
0.2362		0.2346		0.3235		0.609		0.9575
0.0935		0.1057		0.2385		0.6022		0.9598
0.0642		0.0931		0.2418		0.6085		0.9391
0.2744		0.2004		0.2639		0.6306		0.9717
0.0879		0.0904		0.2464		0.6192		0.9121
0.0433		0.1028		0.3003		0.6705		0.9746
0.057		0.0794		0.2333		0.6046		0.9656
0.0468		0.0565		0.1814		0.5378		0.969
0.2455		0.1634		0.2301		0.6144		0.9628
0.0557		0.0877		0.2469		0.6229		0.958
0.307		0.2811		0.3341		0.6268		0.9534
0.048		0.1483		0.3157		0.5925		0.9772
0.3233		0.3225		0.3901		0.6351		0.9642
0.1282		0.1373		0.242		0.6106		0.962
0.0496		0.1183		0.2625		0.598		0.9623
0.3479		0.2345		0.245		0.5881		0.9699
0.0724		0.1029		0.2642		0.6238		0.9546
0.0468		0.0806		0.178		0.5		0.9617
0.1643		0.202		0.2972		0.6108		0.9545
0.0587		0.0916		0.2411		0.5973		0.72
0.0585		0.1136		0.2784		0.6129		0.963
0.2443		0.2028		0.2981		0.6777		0.9657
0.0582		0.0601		0.2313		0.6262		0.9718
0.0452		0.0496		0.0857		0.3718		0.9488
0.1387		0.1695		0.3002		0.6287		0.9679
0.1699		0.1656		0.2855		0.6087		0.9712
0.1795		0.2269		0.3286		0.6752		0.9712
0.1646		0.2084		0.3007		0.6086		0.9648
0.2524		0.1628		0.1751		0.5431		0.9624
0.1722		0.1744		0.2963		0.6535		0.936
0.1895		0.1643		0.244		0.6007		0.9543
0.122		0.133		0.2653		0.6341		0.9583
0.0447		0.1364		0.3337		0.6545		0.865
0.2815		0.2624		0.3058		0.6261		0.9734
0.0502		0.0738		0.1912		0.5326		0.9366
0.0505		0.0875		0.2326		0.5901		0.963
0.0789		0.104		0.1987		0.4678		0.9282
0.0488		0.058		0.2086		0.6292		0.8692
0.0843		0.1095		0.2231		0.5471		0.9646
0.3018		0.2381		0.2669		0.5902		0.9655
0.0608		0.0789		0.2285		0.5534		0.9424
0.067		0.0914		0.2213		0.5393		0.9549
0.3108		0.1983		0.2093		0.6233		0.9728
0.0523		0.0846		0.2428		0.6255		0.9632
0.0475		0.0514		0.1544		0.5583		0.9525
0.0631		0.1415		0.2634		0.5284		0.7729
0.1854		0.2583		0.3708		0.5914		0.9545
0.0508		0.0983		0.2717		0.6452		0.9591
0.0567		0.0744		0.2346		0.6298		0.9599
0.1683		0.1321		0.2303		0.6224		0.9437
0.048		0.1228		0.301		0.6611		0.9531
0.0531		0.0814		0.2493		0.6255		0.9515
0.2209		0.2221		0.31		0.6306		0.9573
0.0499		0.0797		0.238		0.6179		0.9581
0.1568		0.2289		0.3624		0.6655		0.9585
0.1539		0.1511		0.2453		0.5911		0.9494
0.3448		0.3455		0.4373		0.6589		0.9639
0.211		0.2377		0.3114		0.6064		0.9522
0.518		0.5394		0.5561		0.664		0.9563
0.0781		0.0983		0.1902		0.5244		0.9521
0.0534		0.0609		0.1446		0.3959		0.7394
0.1473		0.1515		0.2713		0.6496		0.9691
0.1256		0.1731		0.3101		0.6466		0.9594
0.3244		0.3648		0.4722		0.6962		0.9717
0.0585		0.079		0.2229		0.5993		0.9611
0.2817		0.1925		0.2459		0.6534		0.9507
0.0536		0.0835		0.2015		0.5845		0.9549
0.3665		0.3105		0.3432		0.6027		0.944
0.0539		0.0804		0.2362		0.6046		0.9517
0.2287		0.26		0.3203		0.5635		0.9514
0.0876		0.09		0.2396		0.6321		0.9248
0.5228		0.5024		0.5459		0.6717		0.9602
0.2696		0.2905		0.3543		0.6226		0.9477
0.0553		0.0592		0.2368		0.6273		0.9543
0.3757		0.3617		0.4286		0.6598		0.9546
0.0388		0.0431		0.1699		0.5034		0.9522
0.4753		0.4111		0.4073		0.5995		0.9595
0.4288		0.3796		0.3782		0.5651		0.9531
0.0421		0.0738		0.2564		0.6173		0.9301
0.0467		0.0596		0.1894		0.5791		0.9598
0.0666		0.0633		0.2143		0.6502		0.9438
0.0515		0.09		0.247		0.5649		0.9563
0.5486		0.4703		0.507		0.6649		0.9624
0.1702		0.1573		0.2743		0.6581		0.9359
0.1632		0.1935		0.2316		0.5106		0.9573
0.1462		0.1321		0.1167		0.2364		0.9542
0.0678		0.0843		0.2236		0.6179		0.9359
0.047		0.059		0.2287		0.6361		0.9578
0.4021		0.3298		0.3247		0.5473		0.949
0.1386		0.1129		0.187		0.5457		0.947
0.4225		0.3279		0.2964		0.4911		0.949
0.183		0.1267		0.2086		0.6255		0.932
0.1698		0.2342		0.3491		0.6835		0.946
0.0478		0.0723		0.2288		0.6092		0.951
0.0736		0.09		0.232		0.6047		0.9345
0.1946		0.2176		0.3048		0.6146		0.9579
0.234		0.1908		0.262		0.6471		0.9458
0.0629		0.0825		0.2174		0.6019		0.9485
0.607		0.5044		0.4713		0.584		0.9655
0.0553		0.0975		0.1796		0.3805		0.9582
0.0586		0.0906		0.2149		0.5471		0.9535
0.2081		0.171		0.231		0.6049		0.958
0.4242		0.3846		0.4295		0.6249		0.9573
0.0535		0.0603		0.2115		0.6042		0.9315
0.0505		0.0681		0.2287		0.6176		0.9499
0.0413		0.0652		0.1492		0.4823		0.9447
0.0505		0.0622		0.1794		0.5209		0.9396
0.059		0.0993		0.1942		0.4682		0.9555
0.3325		0.3023		0.3099		0.576		0.9413
0.181		0.1521		0.2582		0.5999		0.9463
0.1503		0.1333		0.1747		0.4583		0.9455
0.097		0.141		0.2852		0.6299		0.9573
0.1403		0.1569		0.2899		0.6372		0.9618
0.275		0.1873		0.2132		0.5681		0.9658
0.1934		0.1484		0.2612		0.6638		0.9573
0.0971		0.1136		0.1905		0.5452		0.969
0.0454		0.0703		0.238		0.6651		0.9683
0.1537		0.1429		0.2553		0.6101		0.9697
0.3684		0.3372		0.4226		0.6549		0.9641
0.0463		0.0475		0.2274		0.6982		0.9695
0.0586		0.09		0.2546		0.5901		0.9641
0.3619		0.3546		0.3678		0.6411		0.9553
0.0433		0.0523		0.2147		0.6159		0.9351
0.4523		0.4293		0.5099		0.696		0.9435
0.0464		0.0596		0.237		0.6254		0.9623
0.0453		0.0662		0.2006		0.5332		0.9524
0.048		0.0582		0.1611		0.4864		0.9467
0.0405		0.0525		0.1912		0.5351		0.9379
0.0604		0.0922		0.213		0.5505		0.9495
0.1105		0.2379		0.4443		0.7184		0.9651
0.4879		0.3869		0.3711		0.6062		0.9661
0.2573		0.1877		0.2104		0.6027		0.9639
0.2881		0.3001		0.3715		0.6826		0.9731
0.5375		0.4928		0.5446		0.71		0.9664
0.3171		0.2529		0.3612		0.6295		0.9635
0.0687		0.0597		0.104		0.3318		0.9659
0.0856		0.1083		0.2219		0.5681		0.9689
0.5766		0.5273		0.5641		0.6977		0.9578
0.0677		0.0753		0.1869		0.5723		0.9695
0.0633		0.0785		0.2262		0.5953		0.9621
0.0432		0.0496		0.1443		0.5243		0.8027
0.2576		0.2436		0.2021		0.44		0.9534
0.1669		0.134		0.2354		0.6412		0.9522
0.0374		0.0577		0.1971		0.5277		0.9546
0.2452		0.1907		0.266		0.6263		0.958
0.3001		0.2822		0.3533		0.6727		0.9484
0.1782		0.2877		0.4018		0.6299		0.9598
0.1745		0.2138		0.298		0.6172		0.9711
0.3091		0.2317		0.2955		0.6607		0.965
0.0583		0.1117		0.2631		0.6064		0.967
0.3436		0.2		0.2195		0.6793		0.9582
0.1067		0.155		0.2865		0.5853		0.956
0.2448		0.2964		0.3829		0.6544		0.9583
0.2412		0.1766		0.2277		0.6272		0.9543
0.4418		0.373		0.3887		0.6282		0.952
0.1058		0.0843		0.2247		0.6304		0.9432
0.3951		0.415		0.4723		0.6625		0.9532
0.2087		0.222		0.3148		0.6127		0.9571
0.2443		0.2012		0.2301		0.5769		0.9223
0.038		0.0602		0.2487		0.6431		0.9493
0.0999		0.1008		0.2327		0.6294		0.9594
0.2333		0.2048		0.2981		0.6526		0.9393
0.0557		0.1031		0.2341		0.5248		0.805
0.1429		0.1206		0.2231		0.6035		0.95
0.4634		0.4614		0.5197		0.6731		0.8804
0.2782		0.2027		0.1753		0.4778		0.9637
0.059		0.1831		0.3515		0.636		0.9496
0.1276		0.1017		0.2101		0.6093		0.957
0.0972		0.1079		0.2587		0.6498		0.9291
0.2521		0.2316		0.3141		0.6206		0.9462
0.3451		0.2859		0.3172		0.6361		0.9654
0.2578		0.247		0.3521		0.6359		0.9634
0.1143		0.1333		0.2269		0.5758		0.9577
0.154		0.1203		0.2296		0.6316		0.938
0.0549		0.0752		0.2208		0.618		0.955
0.308		0.3272		0.3979		0.6435		0.9581
0.5228		0.421		0.3624		0.5691		0.9771
0.1905		0.1785		0.2157		0.4684		0.9556
0.048		0.0722		0.2315		0.617		0.9682
0.0473		0.0627		0.1821		0.4948		0.9643
0.0498		0.0765		0.2604		0.658		0.9286
0.1576		0.1071		0.1764		0.5493		0.9465
0.0652		0.1051		0.2469		0.6214		0.9408
0.0605		0.0665		0.1934		0.5562		0.8943
0.1252		0.1224		0.2471		0.6328		0.9591
0.0901		0.0731		0.2401		0.6664		0.9544
0.2027		0.1647		0.2344		0.677		0.9667
0.0384		0.1041		0.261		0.6208		0.9526
0.0444		0.0551		0.1787		0.5306		0.9464
0.2021		0.1579		0.2127		0.5517		0.9589
0.0373		0.0906		0.2111		0.5646		0.9478
0.1724		0.244		0.3504		0.629		0.9581
0.5598		0.5283		0.5403		0.7001		0.9589
0.2378		0.242		0.3205		0.6658		0.9536
0.0479		0.0784		0.1872		0.4483		0.9424
0.1059		0.0753		0.1757		0.6072		0.9648
0.415		0.353		0.3475		0.629		0.9598
0.0465		0.0913		0.1974		0.5023		0.9421
0.0877		0.1113		0.2462		0.5979		0.9609
0.1882		0.1719		0.2148		0.5167		0.9703
0.0813		0.1016		0.2451		0.6175		0.9682
0.0509		0.0948		0.2604		0.5941		0.7873
0.0607		0.0683		0.2039		0.5666		0.9647
0.0752		0.067		0.1531		0.5188		0.9725
0.046		0.0506		0.1679		0.5505		0.8807
0.3589		0.3416		0.471		0.6314		0.9669
0.0475		0.0499		0.1819		0.4974		0.9783
0.2587		0.2925		0.372		0.6757		0.9748
0.2109		0.1556		0.2125		0.5839		0.9574
0.0918		0.1742		0.3207		0.6058		0.9679
0.1918		0.1388		0.1823		0.4916		0.9711
0.2043		0.1503		0.213		0.6004		0.9591
0.0673		0.096		0.2508		0.633		0.9582
0.0834		0.1279		0.2725		0.6124		0.9523
0.1157		0.2159		0.3519		0.6443		0.954
0.3715		0.35		0.3724		0.5725		0.9592
0.0656		0.1515		0.2605		0.5337		0.967
0.4692		0.3897		0.4363		0.6792		0.958
0.0531		0.0917		0.2342		0.5846		0.9597
0.1626		0.1244		0.2123		0.6006		0.6855
0.0968		0.2178		0.3813		0.6418		0.9448
0.0553		0.133		0.2813		0.6132		0.9608
0.08		0.0937		0.222		0.6239		0.9563
0.2308		0.2447		0.3258		0.563		0.952
0.0676		0.0816		0.2131		0.5693		0.9669
0.0633		0.0765		0.204		0.5005		0.9711
0.2936		0.2959		0.3432		0.6755		0.952
0.1532		0.1149		0.2217		0.587		0.9488
0.0439		0.0613		0.2387		0.626		0.9505
0.1271		0.1832		0.2595		0.5049		0.937
0.0702		0.0707		0.2193		0.6006		0.9379
0.151		0.1162		0.2163		0.6185		0.9153
0.2887		0.2584		0.3031		0.6093		0.9332
0.2245		0.2306		0.3029		0.573		0.9304
0.048		0.093		0.2521		0.6401		0.9514
0.0489		0.0601		0.2292		0.6293		0.9129
0.1604		0.148		0.2342		0.5819		0.9364
0.2574		0.1893		0.2592		0.6478		0.9308
0.0464		0.0753		0.1753		0.5065		0.9099
0.0552		0.0986		0.2381		0.5906		0.9396
0.1083		0.1143		0.2213		0.5834		0.9113
0.0428		0.0769		0.2491		0.6219		0.9458
0.3027		0.2078		0.2424		0.6393		0.958
0.0586		0.0861		0.23		0.5798		0.9488
0.2058		0.1687		0.2491		0.6179		0.9503
0.0546		0.0739		0.2111		0.561		0.9367
0.1102		0.1218		0.2603		0.6179		0.9584
0.2547		0.2958		0.3512		0.558		0.9523
0.5182		0.4704		0.5132		0.6823		0.9653
0.0494		0.0594		0.1922		0.5687		0.9506
0.2971		0.3146		0.3989		0.6495		0.9635
0.1951		0.1664		0.2301		0.513		0.9571
0.2885		0.2348		0.298		0.6154		0.9626
0.1745		0.2008		0.2976		0.6277		0.9653
0.0628		0.0746		0.2272		0.615		0.9525
0.2909		0.2363		0.2749		0.6236		0.9644
0.0586		0.1086		0.2779		0.6151		0.9654
0.0776		0.0788		0.2161		0.6245		0.9465
0.0525		0.0757		0.1904		0.4753		0.9671
0.0538		0.0807		0.2531		0.6432		0.9597
0.4168		0.2706		0.2824		0.7044		0.9704
0.0454		0.0525		0.1777		0.5883		0.9696
0.0657		0.0817		0.2007		0.568		0.9371
0.0486		0.1304		0.3086		0.6329		0.9518
0.0644		0.0766		0.2398		0.6495		0.9679
0.3375		0.2136		0.2305		0.6356		0.951
0.0638		0.0589		0.2099		0.6226		0.9481
0.0711		0.1211		0.2806		0.6245		0.9452
0.0501		0.0775		0.2038		0.5588		0.8881
0.2363		0.2083		0.2732		0.6278		0.9568
0.0528		0.0719		0.2461		0.6355		0.9698
0.1612		0.1833		0.3092		0.6487		0.9626
0.1971		0.167		0.2632		0.6353		0.9497
0.3561		0.2341		0.26		0.6481		0.9358
0.0401		0.0588		0.2262		0.6215		0.9531
0.1208		0.1694		0.284		0.5907		0.9673
0.05		0.0551		0.2098		0.6136		0.944
0.1515		0.1236		0.2392		0.6315		0.9642
0.4162		0.3916		0.3579		0.5707		0.9676
0.0605		0.2436		0.3749		0.5848		0.9393
0.133		0.158		0.2333		0.5371		0.9481
0.5619		0.5705		0.5906		0.7014		0.9714
0.1521		0.1269		0.2497		0.6276		0.9393
0.2753		0.1781		0.2461		0.6164		0.9491
0.0375		0.0484		0.1836		0.6429		0.9513
0.4318		0.4105		0.4473		0.6514		0.9491
0.4743		0.4231		0.4306		0.5914		0.9339
0.0882		0.0891		0.2293		0.6192		0.953
0.2271		0.2138		0.2944		0.5987		0.9228
0.0529		0.065		0.2143		0.5543		0.9465
0.1291		0.1314		0.2684		0.6318		0.9501
0.0494		0.0664		0.2452		0.6399		0.9513
0.0602		0.0871		0.2403		0.6121		0.966
0.0523		0.1011		0.2441		0.5914		0.96
0.4523		0.4151		0.4131		0.5597		0.9604
0.4439		0.3542		0.2921		0.5482		0.964
0.1601		0.1503		0.2555		0.6181		0.9439
0.2365		0.1843		0.2543		0.638		0.9455
0.4401		0.2479		0.2219		0.6279		0.9466
0.3956		0.3483		0.4035		0.6439		0.9514
0.0516		0.1138		0.277		0.6143		0.9299
0.3299		0.2724		0.3397		0.6204		0.9456
0.2397		0.167		0.23		0.6167		0.9569
0.0573		0.0789		0.2398		0.6205		0.9487
0.0667		0.1309		0.2505		0.5549		0.9502
0.2239		0.23		0.2877		0.6473		0.9643
0.0472		0.073		0.2554		0.617		0.9581
0.0564		0.084		0.2483		0.6321		0.9697
0.3336		0.2932		0.3451		0.6808		0.9676
0.0389		0.0475		0.2078		0.5968		0.9536
0.1004		0.1133		0.2459		0.6177		0.9606
0.2594		0.1673		0.2277		0.6489		0.9526
0.0574		0.0652		0.217		0.6155		0.9486
0.0412		0.0606		0.2432		0.6428		0.9428
0.1282		0.1103		0.2417		0.6193		0.9631
0.2667		0.2303		0.3038		0.6558		0.9594
0.4532		0.4698		0.4848		0.5873		0.9437
0.1302		0.1462		0.2686		0.6124		0.9474
0.0443		0.0633		0.2081		0.551		0.955
0.2023		0.1305		0.2004		0.5682		0.9629
0.0401		0.0548		0.2209		0.6065		0.8481
0.2516		0.2271		0.2337		0.5472		0.9576
0.0565		0.062		0.1899		0.5931		0.9462
0.0588		0.1023		0.2763		0.6364		0.9553
0.2376		0.2041		0.2651		0.6079		0.9762
0.3352		0.2776		0.3126		0.6751		0.9731
0.1081		0.11		0.2403		0.6083		0.9555
0.182		0.1585		0.2669		0.7008		0.9654
0.3222		0.2663		0.3188		0.6687		0.9629
0.384		0.425		0.4859		0.6296		0.9674
0.0542		0.1323		0.2872		0.6175		0.9709
0.2856		0.2376		0.2752		0.6538		0.9616
0.261		0.2388		0.2695		0.4865		0.9648
0.2877		0.2735		0.3266		0.5847		0.9629
0.3454		0.3031		0.3734		0.6718		0.9609
0.2777		0.1774		0.225		0.6614		0.9668
0.2633		0.2213		0.2589		0.5782		0.9266
0.2058		0.1767		0.2799		0.641		0.9017
0.2721		0.1875		0.2348		0.5997		0.9622
0.2682		0.24		0.2681		0.5335		0.9612
0.0681		0.0836		0.2485		0.6415		0.9619
0.0452		0.0595		0.1894		0.5353		0.8374
0.1271		0.1601		0.2963		0.6136		0.9638
0.2239		0.2087		0.2911		0.625		0.9176
0.4448		0.3612		0.3049		0.474		0.9161
0.2308		0.1678		0.2497		0.6042		0.9423
0.1119		0.158		0.291		0.6107		0.9504
0.3784		0.343		0.3996		0.6339		0.9659
0.0574		0.0822		0.2513		0.6159		0.9431
0.2944		0.3163		0.3603		0.6226		0.9719
0.0557		0.0934		0.1834		0.4577		0.9564
0.2066		0.1446		0.2245		0.629		0.9396
0.282		0.2548		0.3197		0.634		0.947
0.0538		0.1909		0.3861		0.6607		0.9242
0.3918		0.3798		0.4247		0.6417		0.8963
0.1826		0.1845		0.2995		0.6129		0.9071
0.2097		0.2028		0.2986		0.5998		0.8856
0.0988		0.0907		0.2274		0.6281		0.94
0.1386		0.1482		0.2602		0.6001		0.9337
0.0469		0.0649		0.2062		0.5433		0.9056

## Sheet: LUSC Lymph Node
Sample Id	CDH23, mRNA expression (RNA Seq V2 RSEM)	Neoplasm Disease Lymph Node Stage American Joint Committee on Cancer Code
TCGA-85-A4QR-01	2.2563	N0
TCGA-63-A5MY-01	3.7063	N0
TCGA-33-4566-01	4.0486	N0
TCGA-22-4599-01	4.6142	N0
TCGA-77-8153-01	5.1546	N0
TCGA-6A-AB49-01	5.5747	N0
TCGA-33-4582-01	5.7067	N0
TCGA-56-A4BX-01	5.8403	N0
TCGA-18-3408-01	5.9321	N0
TCGA-58-A46N-01	7.8978	N0
TCGA-33-AAS8-01	8.83	N0
TCGA-22-0944-01	9.5367	N0
TCGA-77-8144-01	9.7132	N0
TCGA-94-8490-01	9.9917	N0
TCGA-37-4129-01	10.4279	N0
TCGA-56-7222-01	11.1849	N0
TCGA-33-AASB-01	11.6478	N0
TCGA-94-8035-01	12.6336	N0
TCGA-33-4532-01	12.6537	N0
TCGA-37-4133-01	12.6873	N0
TCGA-56-8304-01	12.8005	N0
TCGA-98-A538-01	13.977	N0
TCGA-NC-A5HI-01	14.0208	N0
TCGA-MF-A522-01	14.0785	N0
TCGA-92-8064-01	14.2421	N0
TCGA-33-4583-01	14.3301	N0
TCGA-NK-A5CR-01	14.6667	N0
TCGA-85-8354-01	15.0181	N0
TCGA-37-4141-01	15.019	N0
TCGA-18-3415-01	15.0289	N0
TCGA-NC-A5HM-01	15.1926	N0
TCGA-39-5027-01	15.5595	N0
TCGA-33-AASJ-01	16.0584	N0
TCGA-37-4135-01	16.2049	N0
TCGA-77-A5G7-01	16.3112	N0
TCGA-39-5036-01	16.3871	N0
TCGA-77-7463-01	16.5856	N0
TCGA-85-8070-01	16.876	N0
TCGA-39-5011-01	17.5094	N0
TCGA-58-8392-01	18.0276	N0
TCGA-39-5021-01	18.088	N0
TCGA-18-3421-01	18.1406	N0
TCGA-77-8139-01	18.622	N0
TCGA-37-4132-01	18.7249	N0
TCGA-58-8387-01	19.5901	N0
TCGA-22-5477-01	19.7557	N0
TCGA-51-4079-01	20.0743	N0
TCGA-66-2787-01	20.6186	N0
TCGA-37-3789-01	20.8027	N0
TCGA-94-7033-01	20.8599	N0
TCGA-66-2758-01	21.0679	N0
TCGA-33-AASL-01	21.0689	N0
TCGA-60-2711-01	21.2923	N0
TCGA-43-2578-01	21.9531	N0
TCGA-60-2723-01	22.5643	N0
TCGA-NK-A5CT-01	23.2313	N0
TCGA-63-5128-01	23.5649	N0
TCGA-39-5035-01	23.9782	N0
TCGA-21-1072-01	24.5823	N0
TCGA-18-5592-01	25.2032	N0
TCGA-77-A5G8-01	25.2367	N0
TCGA-22-A5C4-01	25.294	N0
TCGA-66-2757-01	25.3282	N0
TCGA-66-2727-01	25.3307	N0
TCGA-34-A5IX-01	25.3378	N0
TCGA-22-1017-01	25.8313	N0
TCGA-66-2763-01	25.8391	N0
TCGA-66-2753-01	26.3073	N0
TCGA-46-3765-01	26.5664	N0
TCGA-60-2706-01	27.3417	N0
TCGA-85-A5B5-01	27.6339	N0
TCGA-56-7221-01	27.6515	N0
TCGA-21-1080-01	27.7331	N0
TCGA-37-4130-01	27.7649	N0
TCGA-43-A474-01	27.8239	N0
TCGA-56-8201-01	28.046	N0
TCGA-46-3769-01	28.1988	N0
TCGA-18-5595-01	28.6444	N0
TCGA-LA-A446-01	30.1161	N0
TCGA-37-A5EM-01	30.349	N0
TCGA-NC-A5HF-01	30.3936	N0
TCGA-56-8629-01	30.5871	N0
TCGA-56-7730-01	30.6349	N0
TCGA-22-5473-01	30.9836	N0
TCGA-77-8156-01	31.2094	N0
TCGA-56-8082-01	31.4179	N0
TCGA-66-2773-01	31.4465	N0
TCGA-18-4086-01	31.6805	N0
TCGA-85-A50Z-01	31.6935	N0
TCGA-18-4721-01	31.9549	N0
TCGA-94-A5I6-01	32.0937	N0
TCGA-37-3792-01	32.2086	N0
TCGA-18-3412-01	32.4726	N0
TCGA-56-8504-01	33.0326	N0
TCGA-22-5491-01	33.3602	N0
TCGA-85-8052-01	33.7159	N0
TCGA-85-7697-01	34.6333	N0
TCGA-70-6723-01	35.1682	N0
TCGA-77-7338-01	35.2772	N0
TCGA-56-8308-01	35.5913	N0
TCGA-34-7107-01	35.9543	N0
TCGA-56-7582-01	36.1617	N0
TCGA-22-4613-01	36.2832	N0
TCGA-92-7341-01	36.8924	N0
TCGA-68-A59J-01	36.9678	N0
TCGA-O2-A52W-01	37.0768	N0
TCGA-85-A4JB-01	37.4307	N0
TCGA-21-1071-01	37.4909	N0
TCGA-56-1622-01	37.8072	N0
TCGA-77-7141-01	38.4168	N0
TCGA-77-7142-01	38.749	N0
TCGA-33-AASD-01	39.0135	N0
TCGA-L3-A524-01	40.9797	N0
TCGA-85-7710-01	41.0701	N0
TCGA-63-A5MT-01	41.2643	N0
TCGA-21-A5DI-01	41.6667	N0
TCGA-63-6202-01	41.8155	N0
TCGA-60-2719-01	42.7629	N0
TCGA-77-6845-01	42.8721	N0
TCGA-43-3394-01	43.1668	N0
TCGA-NC-A5HP-01	43.1873	N0
TCGA-85-8580-01	43.4292	N0
TCGA-85-8666-01	43.8327	N0
TCGA-56-A4BY-01	44.3822	N0
TCGA-22-5485-01	45.6686	N0
TCGA-85-8479-01	46.0523	N0
TCGA-NC-A5HD-01	46.1802	N0
TCGA-85-7698-01	46.6786	N0
TCGA-60-2696-01	46.875	N0
TCGA-NC-A5HL-01	47.8414	N0
TCGA-22-5479-01	47.9414	N0
TCGA-98-A53J-01	48.1928	N0
TCGA-34-5231-01	49.6824	N0
TCGA-39-5034-01	49.7602	N0
TCGA-22-5482-01	50.5776	N0
TCGA-77-A5GA-01	50.9297	N0
TCGA-66-2800-01	50.989	N0
TCGA-56-7580-01	51.4874	N0
TCGA-22-5474-01	51.6676	N0
TCGA-63-A5MB-01	53.5753	N0
TCGA-85-A4QQ-01	53.5795	N0
TCGA-51-6867-01	54.155	N0
TCGA-NC-A5HH-01	55.3101	N0
TCGA-22-5478-01	55.5409	N0
TCGA-56-A5DR-01	55.8259	N0
TCGA-63-7021-01	55.8774	N0
TCGA-22-4601-01	56.3595	N0
TCGA-66-2769-01	56.7537	N0
TCGA-34-5241-01	57.0111	N0
TCGA-98-A53A-01	57.0305	N0
TCGA-NK-A5CX-01	57.7088	N0
TCGA-66-2781-01	58.3275	N0
TCGA-18-3406-01	59.0551	N0
TCGA-90-A4ED-01	59.3403	N0
TCGA-22-4607-01	60.3802	N0
TCGA-66-2785-01	61.0998	N0
TCGA-52-7810-01	61.9831	N0
TCGA-39-5019-01	62.5701	N0
TCGA-37-A5EL-01	63.3545	N0
TCGA-77-7138-01	63.8716	N0
TCGA-85-8072-01	64.6941	N0
TCGA-43-7658-01	65.0669	N0
TCGA-66-2788-01	65.3865	N0
TCGA-NC-A5HK-01	65.427	N0
TCGA-90-6837-01	65.6195	N0
TCGA-66-2770-01	65.9229	N0
TCGA-52-7811-01	67.3738	N0
TCGA-L3-A4E7-01	69.9103	N0
TCGA-J1-A4AH-01	71.5564	N0
TCGA-22-1011-01	71.6253	N0
TCGA-98-A539-01	72.1638	N0
TCGA-39-5039-01	72.4832	N0
TCGA-21-5784-01	73.0996	N0
TCGA-NC-A5HJ-01	73.6133	N0
TCGA-66-2782-01	75.037	N0
TCGA-56-A4ZK-01	75.1912	N0
TCGA-63-A5MG-01	75.4282	N0
TCGA-21-1082-01	75.4947	N0
TCGA-39-5022-01	75.515	N0
TCGA-85-7696-01	75.6811	N0
TCGA-66-2780-01	76.1939	N0
TCGA-22-4593-01	76.6019	N0
TCGA-90-7964-01	77.3103	N0
TCGA-56-A62T-01	78.2823	N0
TCGA-22-1012-01	78.4641	N0
TCGA-43-3920-01	79.9909	N0
TCGA-56-A5DS-01	80.04	N0
TCGA-22-5471-01	80.2447	N0
TCGA-66-2777-01	80.8847	N0
TCGA-63-A5MR-01	81.8148	N0
TCGA-66-2765-01	81.8222	N0
TCGA-85-8481-01	83.5933	N0
TCGA-34-5234-01	84.8712	N0
TCGA-68-7757-01	85.3147	N0
TCGA-85-7699-01	86.6446	N0
TCGA-33-4587-01	86.6542	N0
TCGA-21-5782-01	88.764	N0
TCGA-22-1005-01	89.5795	N0
TCGA-92-8065-01	89.8127	N0
TCGA-96-7545-01	90.9482	N0
TCGA-77-8146-01	92.3379	N0
TCGA-22-5472-01	92.4574	N0
TCGA-39-5031-01	92.728	N0
TCGA-22-4596-01	93.9202	N0
TCGA-18-3407-01	95.1475	N0
TCGA-21-5783-01	96.5076	N0
TCGA-63-A5MN-01	100.155	N0
TCGA-43-5670-01	100.645	N0
TCGA-56-5898-01	101.896	N0
TCGA-56-8305-01	104.663	N0
TCGA-52-7622-01	108.132	N0
TCGA-22-1002-01	109.913	N0
TCGA-85-A4JC-01	111.49	N0
TCGA-77-8154-01	113.753	N0
TCGA-63-A5MV-01	114.341	N0
TCGA-56-8628-01	115.085	N0
TCGA-56-7731-01	116.826	N0
TCGA-O2-A52V-01	117.659	N0
TCGA-43-A56U-01	118.183	N0
TCGA-33-A4WN-01	119.2	N0
TCGA-58-8390-01	119.223	N0
TCGA-85-A4CL-01	120.08	N0
TCGA-60-2713-01	122.694	N0
TCGA-56-5897-01	124.23	N0
TCGA-58-8393-01	124.24	N0
TCGA-63-7020-01	127.155	N0
TCGA-56-6546-01	127.396	N0
TCGA-77-8138-01	128.838	N0
TCGA-60-2720-01	130.315	N0
TCGA-43-6771-01	130.978	N0
TCGA-34-5236-01	131.894	N0
TCGA-43-7657-01	132.65	N0
TCGA-85-7844-01	132.827	N0
TCGA-43-6770-01	133.446	N0
TCGA-85-8049-01	133.645	N0
TCGA-O2-A52N-01	133.88	N0
TCGA-60-2721-01	135.382	N0
TCGA-66-2734-01	139.002	N0
TCGA-90-7766-01	142.341	N0
TCGA-68-8250-01	143.234	N0
TCGA-43-A475-01	145.902	N0
TCGA-56-8624-01	146.37	N0
TCGA-60-2707-01	151.848	N0
TCGA-96-8169-01	153.112	N0
TCGA-43-7656-01	154.979	N0
TCGA-85-8355-01	155.631	N0
TCGA-22-4609-01	155.985	N0
TCGA-98-7454-01	156.846	N0
TCGA-56-8622-01	157.964	N0
TCGA-63-7022-01	158.753	N0
TCGA-94-7557-01	159.51	N0
TCGA-98-8022-01	160.951	N0
TCGA-21-1079-01	164.12	N0
TCGA-43-8118-01	167.435	N0
TCGA-22-4605-01	169.349	N0
TCGA-63-A5ML-01	171.859	N0
TCGA-46-3766-01	180.707	N0
TCGA-60-2715-01	184.574	N0
TCGA-60-2695-01	185.618	N0
TCGA-22-5489-01	206.218	N0
TCGA-85-A50M-01	206.294	N0
TCGA-77-A5FZ-01	209.254	N0
TCGA-85-8287-01	214.732	N0
TCGA-21-5786-01	215.115	N0
TCGA-34-2608-01	215.924	N0
TCGA-85-7950-01	215.968	N0
TCGA-56-A4ZJ-01	218.033	N0
TCGA-85-A4PA-01	218.11	N0
TCGA-63-A5MH-01	218.47	N0
TCGA-98-8021-01	223.914	N0
TCGA-56-8626-01	230.203	N0
TCGA-34-8455-01	232.982	N0
TCGA-22-1016-01	238.923	N0
TCGA-94-A4VJ-01	238.955	N0
TCGA-58-8388-01	248.742	N0
TCGA-46-3767-01	249.778	N0
TCGA-60-2725-01	250.344	N0
TCGA-21-1070-01	256.42	N0
TCGA-66-2756-01	256.988	N0
TCGA-77-8008-01	280.328	N0
TCGA-22-5480-01	282.928	N0
TCGA-85-A53L-01	292.059	N0
TCGA-21-1076-01	296.475	N0
TCGA-22-1000-01	302.729	N0
TCGA-63-A5MS-01	303.151	N0
TCGA-33-4547-01	327.661	N0
TCGA-XC-AA0X-01	329.808	N0
TCGA-98-A53H-01	341.725	N0
TCGA-34-2600-01	348.181	N0
TCGA-98-A53B-01	356.409	N0
TCGA-98-A53C-01	370.76	N0
TCGA-63-A5MW-01	389.036	N0
TCGA-60-2709-01	390.519	N0
TCGA-56-6545-01	417.6	N0
TCGA-56-8503-01	439.355	N0
TCGA-68-8251-01	460.543	N0
TCGA-56-8623-01	471.853	N0
TCGA-18-3409-01	483.405	N0
TCGA-85-8350-01	489.036	N0
TCGA-21-1078-01	556.047	N0
TCGA-98-A53D-01	568.014	N0
TCGA-56-8083-01	602.842	N0
TCGA-66-2786-01	603.365	N0
TCGA-34-5929-01	623.934	N0
TCGA-85-6175-01	636.174	N0
TCGA-52-7809-01	650.871	N0
TCGA-21-1083-01	687.32	N0
TCGA-43-6143-01	714.809	N0
TCGA-66-2755-01	811	N0
TCGA-85-8582-01	890.933	N0
TCGA-34-5927-01	987.347	N0
TCGA-33-4533-01	1056.19	N0
TCGA-34-5239-01	1239.09	N0
TCGA-56-8307-01	1295.27	N0
TCGA-56-8309-01	1342.39	N0
TCGA-85-8048-01	1424.67	N0
TCGA-18-3410-01	1817.35	N0
TCGA-43-8116-01	1915.11	N0
TCGA-77-A5GH-01	3170.1	N0
TCGA-63-A5MU-01	2.4558	N1
TCGA-21-1075-01	3.5587	N1
TCGA-56-7223-01	5.3856	N1
TCGA-NC-A5HN-01	6.1	N1
TCGA-58-A46M-01	6.2077	N1
TCGA-56-7823-01	6.5829	N1
TCGA-18-3419-01	6.5955	N1
TCGA-22-5483-01	7.8259	N1
TCGA-33-4589-01	7.8266	N1
TCGA-90-7769-01	8.919	N1
TCGA-60-2716-01	10.3234	N1
TCGA-NC-A5HR-01	10.4651	N1
TCGA-77-7139-01	11.3955	N1
TCGA-51-4080-01	12.3472	N1
TCGA-56-7579-01	13.6204	N1
TCGA-O2-A5IB-01	14.6432	N1
TCGA-77-6843-01	14.6471	N1
TCGA-68-7755-01	15.742	N1
TCGA-60-2714-01	16.0082	N1
TCGA-77-7140-01	16.1079	N1
TCGA-33-A5GW-01	16.5069	N1
TCGA-18-4083-01	17.2414	N1
TCGA-39-5016-01	17.8571	N1
TCGA-85-8352-01	17.8883	N1
TCGA-85-8277-01	18.9594	N1
TCGA-NC-A5HO-01	19.024	N1
TCGA-33-AASI-01	20.026	N1
TCGA-39-5037-01	20.4422	N1
TCGA-43-2581-01	20.5184	N1
TCGA-66-2792-01	20.7199	N1
TCGA-NC-A5HT-01	21.9236	N1
TCGA-94-A5I4-01	22.4076	N1
TCGA-77-8148-01	23.2295	N1
TCGA-34-2596-01	23.9586	N1
TCGA-O2-A52Q-01	24.3554	N1
TCGA-LA-A7SW-01	24.4222	N1
TCGA-63-5131-01	24.9719	N1
TCGA-79-5596-01	25.1075	N1
TCGA-98-A53I-01	25.141	N1
TCGA-85-8351-01	25.2324	N1
TCGA-63-A5MJ-01	26.0188	N1
TCGA-77-8009-01	26.1018	N1
TCGA-77-A5G3-01	26.4505	N1
TCGA-85-8584-01	27.9286	N1
TCGA-46-3768-01	28.0222	N1
TCGA-34-5240-01	29.4224	N1
TCGA-51-4081-01	32.3749	N1
TCGA-77-7337-01	32.5556	N1
TCGA-46-6025-01	32.8345	N1
TCGA-66-2795-01	35.2257	N1
TCGA-66-2742-01	36.2396	N1
TCGA-34-8456-01	36.632	N1
TCGA-66-2771-01	37.296	N1
TCGA-96-A4JK-01	37.3701	N1
TCGA-85-A510-01	38.1426	N1
TCGA-85-8071-01	40.9777	N1
TCGA-77-8150-01	42.9836	N1
TCGA-66-2744-01	44.1786	N1
TCGA-77-6844-01	45.6126	N1
TCGA-85-6798-01	46.6816	N1
TCGA-77-A5GF-01	48.433	N1
TCGA-85-7843-01	52.3769	N1
TCGA-94-8491-01	53.1278	N1
TCGA-77-8007-01	54.6211	N1
TCGA-68-A59I-01	55.1762	N1
TCGA-63-A5MM-01	56.5867	N1
TCGA-43-6773-01	56.9707	N1
TCGA-63-A5MP-01	58.3867	N1
TCGA-63-7023-01	58.7469	N1
TCGA-18-3416-01	65.8323	N1
TCGA-34-8454-01	69.3642	N1
TCGA-34-5232-01	71.8441	N1
TCGA-60-2703-01	72.8051	N1
TCGA-66-2768-01	76.2631	N1
TCGA-90-A59Q-01	78.8967	N1
TCGA-22-0940-01	79.6559	N1
TCGA-21-1077-01	79.6736	N1
TCGA-85-A512-01	79.9951	N1
TCGA-77-A5G1-01	83.4881	N1
TCGA-92-7340-01	87.0032	N1
TCGA-96-7544-01	87.3924	N1
TCGA-70-6722-01	89.0122	N1
TCGA-85-A4CN-01	89.7002	N1
TCGA-85-8353-01	90.0265	N1
TCGA-66-2737-01	91.6185	N1
TCGA-18-3414-01	91.9328	N1
TCGA-46-6026-01	93.1495	N1
TCGA-NC-A5HE-01	93.1809	N1
TCGA-77-7465-01	97.6394	N1
TCGA-66-2793-01	100.206	N1
TCGA-58-A46J-01	100.823	N1
TCGA-60-2722-01	102.86	N1
TCGA-60-2726-01	107.675	N1
TCGA-39-5028-01	108.424	N1
TCGA-77-8136-01	110.62	N1
TCGA-22-5481-01	118.879	N1
TCGA-77-8140-01	130.482	N1
TCGA-85-6560-01	135.779	N1
TCGA-96-8170-01	138.161	N1
TCGA-60-2712-01	139.424	N1
TCGA-22-4604-01	154.601	N1
TCGA-60-2710-01	165.607	N1
TCGA-77-8133-01	167.935	N1
TCGA-68-7756-01	171.196	N1
TCGA-56-8625-01	173.228	N1
TCGA-90-7767-01	180.292	N1
TCGA-85-8276-01	185.645	N1
TCGA-NK-A5D1-01	186.63	N1
TCGA-77-8145-01	194.093	N1
TCGA-63-A5M9-01	198.181	N1
TCGA-18-3417-01	216.341	N1
TCGA-56-7822-01	228.645	N1
TCGA-60-2724-01	240.923	N1
TCGA-60-2698-01	261.236	N1
TCGA-85-A511-01	268.098	N1
TCGA-43-8115-01	311.257	N1
TCGA-96-A4JL-01	360.138	N1
TCGA-21-1081-01	366.854	N1
TCGA-85-8664-01	372.236	N1
TCGA-60-2708-01	372.526	N1
TCGA-60-2704-01	388.868	N1
TCGA-43-5668-01	394.541	N1
TCGA-56-A4BW-01	401.506	N1
TCGA-43-6647-01	467.659	N1
TCGA-66-2790-01	471.86	N1
TCGA-77-8130-01	503.911	N1
TCGA-90-A4EE-01	651.289	N1
TCGA-34-5928-01	997.548	N1
TCGA-98-8023-01	1125.87	N1
TCGA-85-8288-01	1517.36	N1
TCGA-77-6842-01	1893.62	N1
TCGA-NC-A5HG-01	2.4019	N2
TCGA-66-2754-01	8.6324	N2
TCGA-18-3411-01	10.0573	N2
TCGA-33-4586-01	10.506	N2
TCGA-37-5819-01	12.0983	N2
TCGA-66-2766-01	16.4263	N2
TCGA-52-7812-01	18.3853	N2
TCGA-22-4591-01	18.4764	N2
TCGA-37-3783-01	18.49	N2
TCGA-33-4538-01	20.4163	N2
TCGA-58-A46K-01	24.8902	N2
TCGA-77-8143-01	24.8972	N2
TCGA-21-5787-01	25.9503	N2
TCGA-66-2759-01	27.256	N2
TCGA-63-A5MI-01	29.8907	N2
TCGA-22-4594-01	30.6078	N2
TCGA-22-5492-01	34.9761	N2
TCGA-58-8391-01	43.4635	N2
TCGA-39-5024-01	45.5194	N2
TCGA-37-A5EN-01	47.8571	N2
TCGA-NC-A5HQ-01	48.5816	N2
TCGA-92-8063-01	49.1294	N2
TCGA-77-A5G6-01	52.9595	N2
TCGA-56-A49D-01	54.1085	N2
TCGA-77-8128-01	54.4279	N2
TCGA-NK-A7XE-01	58.7863	N2
TCGA-33-6737-01	60.1756	N2
TCGA-58-A46L-01	63.5017	N2
TCGA-43-2576-01	72.5624	N2
TCGA-39-5029-01	73.9084	N2
TCGA-43-A56V-01	85.0625	N2
TCGA-77-7335-01	88.099	N2
TCGA-60-2697-01	92.3443	N2
TCGA-66-2794-01	93.4752	N2
TCGA-33-6738-01	94.9525	N2
TCGA-O2-A52S-01	97.6821	N2
TCGA-98-8020-01	101.887	N2
TCGA-22-4595-01	318.641	N2
TCGA-39-5040-01	382.061	N2
TCGA-39-5030-01	563.319	N2
TCGA-66-2778-01	19.3277	N3
TCGA-66-2783-01	27.4327	N3
TCGA-66-2791-01	36.5049	N3
TCGA-66-2767-01	88.1908	N3
TCGA-66-2789-01	144.938	N3
TCGA-85-6561-01	71.7878	NX
TCGA-94-7943-01	77.0667	NX
TCGA-77-A5GB-01	98.9446	NX
TCGA-85-A513-01	99.3548	NX
TCGA-58-8386-01	141.035	NX
TCGA-77-8131-01	310.942	NX

## Sheet: LUSC Metastasis
Sample Id	CDH23, mRNA expression (RNA Seq V2 RSEM)	American Joint Committee on Cancer Metastasis Stage Code
TCGA-85-A4QR-01	2.2563	M0
TCGA-NC-A5HG-01	2.4019	M0
TCGA-63-A5MU-01	2.4558	M0
TCGA-21-1075-01	3.5587	M0
TCGA-63-A5MY-01	3.7063	M0
TCGA-33-4566-01	4.0486	M0
TCGA-22-4599-01	4.6142	M0
TCGA-77-8153-01	5.1546	M0
TCGA-33-4582-01	5.7067	M0
TCGA-18-3408-01	5.9321	M0
TCGA-NC-A5HN-01	6.1	M0
TCGA-58-A46M-01	6.2077	M0
TCGA-56-7823-01	6.5829	M0
TCGA-18-3419-01	6.5955	M0
TCGA-22-5483-01	7.8259	M0
TCGA-33-4589-01	7.8266	M0
TCGA-58-A46N-01	7.8978	M0
TCGA-66-2754-01	8.6324	M0
TCGA-22-0944-01	9.5367	M0
TCGA-77-8144-01	9.7132	M0
TCGA-94-8490-01	9.9917	M0
TCGA-18-3411-01	10.0573	M0
TCGA-60-2716-01	10.3234	M0
TCGA-37-4129-01	10.4279	M0
TCGA-NC-A5HR-01	10.4651	M0
TCGA-33-4586-01	10.506	M0
TCGA-56-7222-01	11.1849	M0
TCGA-77-7139-01	11.3955	M0
TCGA-37-5819-01	12.0983	M0
TCGA-33-4532-01	12.6537	M0
TCGA-37-4133-01	12.6873	M0
TCGA-56-7579-01	13.6204	M0
TCGA-98-A538-01	13.977	M0
TCGA-NC-A5HI-01	14.0208	M0
TCGA-33-4583-01	14.3301	M0
TCGA-77-6843-01	14.6471	M0
TCGA-85-8354-01	15.0181	M0
TCGA-37-4141-01	15.019	M0
TCGA-18-3415-01	15.0289	M0
TCGA-NC-A5HM-01	15.1926	M0
TCGA-39-5027-01	15.5595	M0
TCGA-68-7755-01	15.742	M0
TCGA-60-2714-01	16.0082	M0
TCGA-77-7140-01	16.1079	M0
TCGA-37-4135-01	16.2049	M0
TCGA-77-A5G7-01	16.3112	M0
TCGA-39-5036-01	16.3871	M0
TCGA-66-2766-01	16.4263	M0
TCGA-77-7463-01	16.5856	M0
TCGA-85-8070-01	16.876	M0
TCGA-18-4083-01	17.2414	M0
TCGA-39-5011-01	17.5094	M0
TCGA-39-5016-01	17.8571	M0
TCGA-85-8352-01	17.8883	M0
TCGA-58-8392-01	18.0276	M0
TCGA-39-5021-01	18.088	M0
TCGA-18-3421-01	18.1406	M0
TCGA-52-7812-01	18.3853	M0
TCGA-22-4591-01	18.4764	M0
TCGA-37-3783-01	18.49	M0
TCGA-77-8139-01	18.622	M0
TCGA-85-8277-01	18.9594	M0
TCGA-NC-A5HO-01	19.024	M0
TCGA-66-2778-01	19.3277	M0
TCGA-58-8387-01	19.5901	M0
TCGA-22-5477-01	19.7557	M0
TCGA-33-4538-01	20.4163	M0
TCGA-39-5037-01	20.4422	M0
TCGA-43-2581-01	20.5184	M0
TCGA-66-2787-01	20.6186	M0
TCGA-66-2792-01	20.7199	M0
TCGA-66-2758-01	21.0679	M0
TCGA-60-2711-01	21.2923	M0
TCGA-NC-A5HT-01	21.9236	M0
TCGA-43-2578-01	21.9531	M0
TCGA-60-2723-01	22.5643	M0
TCGA-77-8148-01	23.2295	M0
TCGA-NK-A5CT-01	23.2313	M0
TCGA-63-5128-01	23.5649	M0
TCGA-34-2596-01	23.9586	M0
TCGA-39-5035-01	23.9782	M0
TCGA-21-1072-01	24.5823	M0
TCGA-58-A46K-01	24.8902	M0
TCGA-77-8143-01	24.8972	M0
TCGA-63-5131-01	24.9719	M0
TCGA-79-5596-01	25.1075	M0
TCGA-98-A53I-01	25.141	M0
TCGA-18-5592-01	25.2032	M0
TCGA-85-8351-01	25.2324	M0
TCGA-77-A5G8-01	25.2367	M0
TCGA-22-A5C4-01	25.294	M0
TCGA-66-2757-01	25.3282	M0
TCGA-66-2727-01	25.3307	M0
TCGA-34-A5IX-01	25.3378	M0
TCGA-22-1017-01	25.8313	M0
TCGA-66-2763-01	25.8391	M0
TCGA-21-5787-01	25.9503	M0
TCGA-63-A5MJ-01	26.0188	M0
TCGA-77-8009-01	26.1018	M0
TCGA-66-2753-01	26.3073	M0
TCGA-77-A5G3-01	26.4505	M0
TCGA-46-3765-01	26.5664	M0
TCGA-66-2759-01	27.256	M0
TCGA-60-2706-01	27.3417	M0
TCGA-66-2783-01	27.4327	M0
TCGA-85-A5B5-01	27.6339	M0
TCGA-56-7221-01	27.6515	M0
TCGA-21-1080-01	27.7331	M0
TCGA-37-4130-01	27.7649	M0
TCGA-43-A474-01	27.8239	M0
TCGA-85-8584-01	27.9286	M0
TCGA-46-3768-01	28.0222	M0
TCGA-46-3769-01	28.1988	M0
TCGA-18-5595-01	28.6444	M0
TCGA-34-5240-01	29.4224	M0
TCGA-63-A5MI-01	29.8907	M0
TCGA-37-A5EM-01	30.349	M0
TCGA-22-4594-01	30.6078	M0
TCGA-56-7730-01	30.6349	M0
TCGA-22-5473-01	30.9836	M0
TCGA-77-8156-01	31.2094	M0
TCGA-66-2773-01	31.4465	M0
TCGA-18-4086-01	31.6805	M0
TCGA-85-A50Z-01	31.6935	M0
TCGA-18-4721-01	31.9549	M0
TCGA-94-A5I6-01	32.0937	M0
TCGA-37-3792-01	32.2086	M0
TCGA-51-4081-01	32.3749	M0
TCGA-18-3412-01	32.4726	M0
TCGA-77-7337-01	32.5556	M0
TCGA-46-6025-01	32.8345	M0
TCGA-22-5491-01	33.3602	M0
TCGA-85-8052-01	33.7159	M0
TCGA-85-7697-01	34.6333	M0
TCGA-22-5492-01	34.9761	M0
TCGA-70-6723-01	35.1682	M0
TCGA-66-2795-01	35.2257	M0
TCGA-77-7338-01	35.2772	M0
TCGA-34-7107-01	35.9543	M0
TCGA-56-7582-01	36.1617	M0
TCGA-22-4613-01	36.2832	M0
TCGA-66-2791-01	36.5049	M0
TCGA-34-8456-01	36.632	M0
TCGA-66-2771-01	37.296	M0
TCGA-96-A4JK-01	37.3701	M0
TCGA-85-A4JB-01	37.4307	M0
TCGA-21-1071-01	37.4909	M0
TCGA-56-1622-01	37.8072	M0
TCGA-85-A510-01	38.1426	M0
TCGA-77-7141-01	38.4168	M0
TCGA-77-7142-01	38.749	M0
TCGA-85-8071-01	40.9777	M0
TCGA-L3-A524-01	40.9797	M0
TCGA-85-7710-01	41.0701	M0
TCGA-63-A5MT-01	41.2643	M0
TCGA-21-A5DI-01	41.6667	M0
TCGA-63-6202-01	41.8155	M0
TCGA-60-2719-01	42.7629	M0
TCGA-77-6845-01	42.8721	M0
TCGA-77-8150-01	42.9836	M0
TCGA-43-3394-01	43.1668	M0
TCGA-85-8580-01	43.4292	M0
TCGA-58-8391-01	43.4635	M0
TCGA-85-8666-01	43.8327	M0
TCGA-66-2744-01	44.1786	M0
TCGA-39-5024-01	45.5194	M0
TCGA-77-6844-01	45.6126	M0
TCGA-22-5485-01	45.6686	M0
TCGA-85-8479-01	46.0523	M0
TCGA-NC-A5HD-01	46.1802	M0
TCGA-85-7698-01	46.6786	M0
TCGA-85-6798-01	46.6816	M0
TCGA-60-2696-01	46.875	M0
TCGA-NC-A5HL-01	47.8414	M0
TCGA-37-A5EN-01	47.8571	M0
TCGA-22-5479-01	47.9414	M0
TCGA-98-A53J-01	48.1928	M0
TCGA-77-A5GF-01	48.433	M0
TCGA-NC-A5HQ-01	48.5816	M0
TCGA-34-5231-01	49.6824	M0
TCGA-39-5034-01	49.7602	M0
TCGA-22-5482-01	50.5776	M0
TCGA-77-A5GA-01	50.9297	M0
TCGA-66-2800-01	50.989	M0
TCGA-56-7580-01	51.4874	M0
TCGA-22-5474-01	51.6676	M0
TCGA-85-7843-01	52.3769	M0
TCGA-77-A5G6-01	52.9595	M0
TCGA-94-8491-01	53.1278	M0
TCGA-63-A5MB-01	53.5753	M0
TCGA-85-A4QQ-01	53.5795	M0
TCGA-51-6867-01	54.155	M0
TCGA-77-8128-01	54.4279	M0
TCGA-77-8007-01	54.6211	M0
TCGA-68-A59I-01	55.1762	M0
TCGA-NC-A5HH-01	55.3101	M0
TCGA-22-5478-01	55.5409	M0
TCGA-63-7021-01	55.8774	M0
TCGA-22-4601-01	56.3595	M0
TCGA-63-A5MM-01	56.5867	M0
TCGA-66-2769-01	56.7537	M0
TCGA-34-5241-01	57.0111	M0
TCGA-98-A53A-01	57.0305	M0
TCGA-66-2781-01	58.3275	M0
TCGA-63-A5MP-01	58.3867	M0
TCGA-63-7023-01	58.7469	M0
TCGA-NK-A7XE-01	58.7863	M0
TCGA-18-3406-01	59.0551	M0
TCGA-33-6737-01	60.1756	M0
TCGA-22-4607-01	60.3802	M0
TCGA-66-2785-01	61.0998	M0
TCGA-52-7810-01	61.9831	M0
TCGA-39-5019-01	62.5701	M0
TCGA-37-A5EL-01	63.3545	M0
TCGA-58-A46L-01	63.5017	M0
TCGA-77-7138-01	63.8716	M0
TCGA-85-8072-01	64.6941	M0
TCGA-43-7658-01	65.0669	M0
TCGA-66-2788-01	65.3865	M0
TCGA-NC-A5HK-01	65.427	M0
TCGA-18-3416-01	65.8323	M0
TCGA-66-2770-01	65.9229	M0
TCGA-52-7811-01	67.3738	M0
TCGA-34-8454-01	69.3642	M0
TCGA-L3-A4E7-01	69.9103	M0
TCGA-22-1011-01	71.6253	M0
TCGA-85-6561-01	71.7878	M0
TCGA-34-5232-01	71.8441	M0
TCGA-98-A539-01	72.1638	M0
TCGA-39-5039-01	72.4832	M0
TCGA-43-2576-01	72.5624	M0
TCGA-60-2703-01	72.8051	M0
TCGA-21-5784-01	73.0996	M0
TCGA-NC-A5HJ-01	73.6133	M0
TCGA-39-5029-01	73.9084	M0
TCGA-66-2782-01	75.037	M0
TCGA-56-A4ZK-01	75.1912	M0
TCGA-63-A5MG-01	75.4282	M0
TCGA-21-1082-01	75.4947	M0
TCGA-39-5022-01	75.515	M0
TCGA-85-7696-01	75.6811	M0
TCGA-66-2780-01	76.1939	M0
TCGA-66-2768-01	76.2631	M0
TCGA-22-4593-01	76.6019	M0
TCGA-22-1012-01	78.4641	M0
TCGA-22-0940-01	79.6559	M0
TCGA-21-1077-01	79.6736	M0
TCGA-43-3920-01	79.9909	M0
TCGA-85-A512-01	79.9951	M0
TCGA-22-5471-01	80.2447	M0
TCGA-66-2777-01	80.8847	M0
TCGA-63-A5MR-01	81.8148	M0
TCGA-66-2765-01	81.8222	M0
TCGA-77-A5G1-01	83.4881	M0
TCGA-85-8481-01	83.5933	M0
TCGA-34-5234-01	84.8712	M0
TCGA-43-A56V-01	85.0625	M0
TCGA-85-7699-01	86.6446	M0
TCGA-77-7335-01	88.099	M0
TCGA-66-2767-01	88.1908	M0
TCGA-21-5782-01	88.764	M0
TCGA-70-6722-01	89.0122	M0
TCGA-22-1005-01	89.5795	M0
TCGA-85-A4CN-01	89.7002	M0
TCGA-85-8353-01	90.0265	M0
TCGA-66-2737-01	91.6185	M0
TCGA-77-8146-01	92.3379	M0
TCGA-60-2697-01	92.3443	M0
TCGA-22-5472-01	92.4574	M0
TCGA-39-5031-01	92.728	M0
TCGA-46-6026-01	93.1495	M0
TCGA-NC-A5HE-01	93.1809	M0
TCGA-66-2794-01	93.4752	M0
TCGA-22-4596-01	93.9202	M0
TCGA-18-3407-01	95.1475	M0
TCGA-21-5783-01	96.5076	M0
TCGA-77-7465-01	97.6394	M0
TCGA-77-A5GB-01	98.9446	M0
TCGA-85-A513-01	99.3548	M0
TCGA-63-A5MN-01	100.155	M0
TCGA-66-2793-01	100.206	M0
TCGA-43-5670-01	100.645	M0
TCGA-58-A46J-01	100.823	M0
TCGA-98-8020-01	101.887	M0
TCGA-56-5898-01	101.896	M0
TCGA-60-2722-01	102.86	M0
TCGA-56-8305-01	104.663	M0
TCGA-60-2726-01	107.675	M0
TCGA-52-7622-01	108.132	M0
TCGA-39-5028-01	108.424	M0
TCGA-22-1002-01	109.913	M0
TCGA-77-8136-01	110.62	M0
TCGA-85-A4JC-01	111.49	M0
TCGA-77-8154-01	113.753	M0
TCGA-63-A5MV-01	114.341	M0
TCGA-22-5481-01	118.879	M0
TCGA-58-8390-01	119.223	M0
TCGA-85-A4CL-01	120.08	M0
TCGA-60-2713-01	122.694	M0
TCGA-58-8393-01	124.24	M0
TCGA-63-7020-01	127.155	M0
TCGA-77-8138-01	128.838	M0
TCGA-60-2720-01	130.315	M0
TCGA-77-8140-01	130.482	M0
TCGA-34-5236-01	131.894	M0
TCGA-85-7844-01	132.827	M0
TCGA-85-8049-01	133.645	M0
TCGA-60-2721-01	135.382	M0
TCGA-85-6560-01	135.779	M0
TCGA-96-8170-01	138.161	M0
TCGA-66-2734-01	139.002	M0
TCGA-60-2712-01	139.424	M0
TCGA-66-2789-01	144.938	M0
TCGA-43-A475-01	145.902	M0
TCGA-60-2707-01	151.848	M0
TCGA-96-8169-01	153.112	M0
TCGA-22-4604-01	154.601	M0
TCGA-85-8355-01	155.631	M0
TCGA-22-4609-01	155.985	M0
TCGA-98-7454-01	156.846	M0
TCGA-56-8622-01	157.964	M0
TCGA-63-7022-01	158.753	M0
TCGA-94-7557-01	159.51	M0
TCGA-98-8022-01	160.951	M0
TCGA-21-1079-01	164.12	M0
TCGA-60-2710-01	165.607	M0
TCGA-43-8118-01	167.435	M0
TCGA-77-8133-01	167.935	M0
TCGA-22-4605-01	169.349	M0
TCGA-63-A5ML-01	171.859	M0
TCGA-46-3766-01	180.707	M0
TCGA-60-2715-01	184.574	M0
TCGA-60-2695-01	185.618	M0
TCGA-85-8276-01	185.645	M0
TCGA-NK-A5D1-01	186.63	M0
TCGA-77-8145-01	194.093	M0
TCGA-63-A5M9-01	198.181	M0
TCGA-22-5489-01	206.218	M0
TCGA-85-A50M-01	206.294	M0
TCGA-77-A5FZ-01	209.254	M0
TCGA-85-8287-01	214.732	M0
TCGA-21-5786-01	215.115	M0
TCGA-34-2608-01	215.924	M0
TCGA-85-7950-01	215.968	M0
TCGA-56-A4ZJ-01	218.033	M0
TCGA-85-A4PA-01	218.11	M0
TCGA-63-A5MH-01	218.47	M0
TCGA-98-8021-01	223.914	M0
TCGA-56-7822-01	228.645	M0
TCGA-22-1016-01	238.923	M0
TCGA-94-A4VJ-01	238.955	M0
TCGA-60-2724-01	240.923	M0
TCGA-58-8388-01	248.742	M0
TCGA-46-3767-01	249.778	M0
TCGA-60-2725-01	250.344	M0
TCGA-21-1070-01	256.42	M0
TCGA-66-2756-01	256.988	M0
TCGA-60-2698-01	261.236	M0
TCGA-85-A511-01	268.098	M0
TCGA-77-8008-01	280.328	M0
TCGA-22-5480-01	282.928	M0
TCGA-85-A53L-01	292.059	M0
TCGA-21-1076-01	296.475	M0
TCGA-22-1000-01	302.729	M0
TCGA-63-A5MS-01	303.151	M0
TCGA-77-8131-01	310.942	M0
TCGA-33-4547-01	327.661	M0
TCGA-XC-AA0X-01	329.808	M0
TCGA-98-A53H-01	341.725	M0
TCGA-34-2600-01	348.181	M0
TCGA-98-A53B-01	356.409	M0
TCGA-96-A4JL-01	360.138	M0
TCGA-21-1081-01	366.854	M0
TCGA-98-A53C-01	370.76	M0
TCGA-85-8664-01	372.236	M0
TCGA-60-2708-01	372.526	M0
TCGA-39-5040-01	382.061	M0
TCGA-60-2704-01	388.868	M0
TCGA-63-A5MW-01	389.036	M0
TCGA-43-5668-01	394.541	M0
TCGA-56-A4BW-01	401.506	M0
TCGA-56-6545-01	417.6	M0
TCGA-56-8503-01	439.355	M0
TCGA-68-8251-01	460.543	M0
TCGA-66-2790-01	471.86	M0
TCGA-18-3409-01	483.405	M0
TCGA-85-8350-01	489.036	M0
TCGA-77-8130-01	503.911	M0
TCGA-21-1078-01	556.047	M0
TCGA-39-5030-01	563.319	M0
TCGA-98-A53D-01	568.014	M0
TCGA-66-2786-01	603.365	M0
TCGA-34-5929-01	623.934	M0
TCGA-85-6175-01	636.174	M0
TCGA-52-7809-01	650.871	M0
TCGA-21-1083-01	687.32	M0
TCGA-43-6143-01	714.809	M0
TCGA-66-2755-01	811	M0
TCGA-85-8582-01	890.933	M0
TCGA-34-5927-01	987.347	M0
TCGA-34-5928-01	997.548	M0
TCGA-33-4533-01	1056.19	M0
TCGA-98-8023-01	1125.87	M0
TCGA-34-5239-01	1239.09	M0
TCGA-56-8307-01	1295.27	M0
TCGA-85-8048-01	1424.67	M0
TCGA-85-8288-01	1517.36	M0
TCGA-18-3410-01	1817.35	M0
TCGA-77-6842-01	1893.62	M0
TCGA-43-8116-01	1915.11	M0
TCGA-77-A5GH-01	3170.1	M0
TCGA-37-4132-01	18.7249	M1
TCGA-66-2742-01	36.2396	M1
TCGA-18-3414-01	91.9328	M1
TCGA-58-8386-01	141.035	M1
TCGA-18-3417-01	216.341	M1
TCGA-34-8455-01	232.982	M1a
TCGA-NC-A5HP-01	43.1873	M1b
TCGA-56-7223-01	5.3856	MX
TCGA-6A-AB49-01	5.5747	MX
TCGA-56-A4BX-01	5.8403	MX
TCGA-33-AAS8-01	8.83	MX
TCGA-90-7769-01	8.919	MX
TCGA-33-AASB-01	11.6478	MX
TCGA-94-8035-01	12.6336	MX
TCGA-56-8304-01	12.8005	MX
TCGA-MF-A522-01	14.0785	MX
TCGA-92-8064-01	14.2421	MX
TCGA-O2-A5IB-01	14.6432	MX
TCGA-NK-A5CR-01	14.6667	MX
TCGA-33-AASJ-01	16.0584	MX
TCGA-33-A5GW-01	16.5069	MX
TCGA-33-AASI-01	20.026	MX
TCGA-94-7033-01	20.8599	MX
TCGA-33-AASL-01	21.0689	MX
TCGA-94-A5I4-01	22.4076	MX
TCGA-O2-A52Q-01	24.3554	MX
TCGA-LA-A7SW-01	24.4222	MX
TCGA-56-8201-01	28.046	MX
TCGA-LA-A446-01	30.1161	MX
TCGA-NC-A5HF-01	30.3936	MX
TCGA-56-8629-01	30.5871	MX
TCGA-56-8082-01	31.4179	MX
TCGA-56-8504-01	33.0326	MX
TCGA-56-8308-01	35.5913	MX
TCGA-92-7341-01	36.8924	MX
TCGA-68-A59J-01	36.9678	MX
TCGA-O2-A52W-01	37.0768	MX
TCGA-33-AASD-01	39.0135	MX
TCGA-56-A4BY-01	44.3822	MX
TCGA-92-8063-01	49.1294	MX
TCGA-56-A49D-01	54.1085	MX
TCGA-56-A5DR-01	55.8259	MX
TCGA-43-6773-01	56.9707	MX
TCGA-NK-A5CX-01	57.7088	MX
TCGA-90-A4ED-01	59.3403	MX
TCGA-90-6837-01	65.6195	MX
TCGA-J1-A4AH-01	71.5564	MX
TCGA-94-7943-01	77.0667	MX
TCGA-90-7964-01	77.3103	MX
TCGA-56-A62T-01	78.2823	MX
TCGA-90-A59Q-01	78.8967	MX
TCGA-56-A5DS-01	80.04	MX
TCGA-68-7757-01	85.3147	MX
TCGA-33-4587-01	86.6542	MX
TCGA-92-7340-01	87.0032	MX
TCGA-96-7544-01	87.3924	MX
TCGA-92-8065-01	89.8127	MX
TCGA-96-7545-01	90.9482	MX
TCGA-33-6738-01	94.9525	MX
TCGA-O2-A52S-01	97.6821	MX
TCGA-56-8628-01	115.085	MX
TCGA-56-7731-01	116.826	MX
TCGA-O2-A52V-01	117.659	MX
TCGA-43-A56U-01	118.183	MX
TCGA-33-A4WN-01	119.2	MX
TCGA-56-5897-01	124.23	MX
TCGA-56-6546-01	127.396	MX
TCGA-43-6771-01	130.978	MX
TCGA-43-7657-01	132.65	MX
TCGA-43-6770-01	133.446	MX
TCGA-O2-A52N-01	133.88	MX
TCGA-90-7766-01	142.341	MX
TCGA-68-8250-01	143.234	MX
TCGA-56-8624-01	146.37	MX
TCGA-43-7656-01	154.979	MX
TCGA-68-7756-01	171.196	MX
TCGA-56-8625-01	173.228	MX
TCGA-90-7767-01	180.292	MX
TCGA-56-8626-01	230.203	MX
TCGA-43-8115-01	311.257	MX
TCGA-60-2709-01	390.519	MX
TCGA-43-6647-01	467.659	MX
TCGA-56-8623-01	471.853	MX
TCGA-56-8083-01	602.842	MX
TCGA-90-A4EE-01	651.289	MX
TCGA-56-8309-01	1342.39	MX

## Sheet: ESCC Survival
Sample Id	Cancer Study	Value	vital_status	Days_Status
TCGA-R6-A6DN	Esophageal Carcinoma (TCGA, Provisiol)	1.2308	1	244
TCGA-L5-A891	Esophageal Carcinoma (TCGA, Provisiol)	1.4684	0	114
TCGA-2H-A9GI	Esophageal Carcinoma (TCGA, Provisiol)	1.6143	1	435
TCGA-VR-AA4D	Esophageal Carcinoma (TCGA, Provisiol)	1.8861	1	1405
TCGA-R6-A6L4	Esophageal Carcinoma (TCGA, Provisiol)	1.9569	1	496
TCGA-JY-A6F8	Esophageal Carcinoma (TCGA, Provisiol)	2.0672	0	3714
TCGA-M9-A5M8	Esophageal Carcinoma (TCGA, Provisiol)	2.5414	0	1007
TCGA-LN-A5U7	Esophageal Carcinoma (TCGA, Provisiol)	2.5648	0	768
TCGA-L5-A88W	Esophageal Carcinoma (TCGA, Provisiol)	3.0358	1	764
TCGA-JY-A6FB	Esophageal Carcinoma (TCGA, Provisiol)	3.1445	0	1837
TCGA-IG-A3QL	Esophageal Carcinoma (TCGA, Provisiol)	3.1957	0	1071
TCGA-RE-A7BO	Esophageal Carcinoma (TCGA, Provisiol)	3.2668	1	213
TCGA-LN-A49O	Esophageal Carcinoma (TCGA, Provisiol)	3.4135	0	408
TCGA-L5-A43E	Esophageal Carcinoma (TCGA, Provisiol)	3.5014	0	920
TCGA-JY-A6FD	Esophageal Carcinoma (TCGA, Provisiol)	3.6391	0	2069
TCGA-2H-A9GO	Esophageal Carcinoma (TCGA, Provisiol)	4.6392	1	494
TCGA-L5-A8NM	Esophageal Carcinoma (TCGA, Provisiol)	4.8503	1	236
TCGA-R6-A6XG	Esophageal Carcinoma (TCGA, Provisiol)	5.2238	0	1168
TCGA-L5-A4OJ	Esophageal Carcinoma (TCGA, Provisiol)	5.5332	0	639
TCGA-L5-A4OH	Esophageal Carcinoma (TCGA, Provisiol)	5.8295	0	992
TCGA-V5-AASV	Esophageal Carcinoma (TCGA, Provisiol)	6	0	467
TCGA-V5-A7RB	Esophageal Carcinoma (TCGA, Provisiol)	6.2407	1	161
TCGA-JY-A93F	Esophageal Carcinoma (TCGA, Provisiol)	6.4497	0	731
TCGA-L5-A4OG	Esophageal Carcinoma (TCGA, Provisiol)	6.7487	0	143
TCGA-R6-A6L6	Esophageal Carcinoma (TCGA, Provisiol)	7.2137	1	214
TCGA-L5-A4OW	Esophageal Carcinoma (TCGA, Provisiol)	7.2739	1	217
TCGA-R6-A8WG	Esophageal Carcinoma (TCGA, Provisiol)	7.6614	1	386
TCGA-VR-A8EU	Esophageal Carcinoma (TCGA, Provisiol)	7.7178	1	557
TCGA-L5-A4OI	Esophageal Carcinoma (TCGA, Provisiol)	7.8034	0	608
TCGA-VR-A8EX	Esophageal Carcinoma (TCGA, Provisiol)	7.8792	1	855
TCGA-V5-AASW	Esophageal Carcinoma (TCGA, Provisiol)	7.9902	0	282
TCGA-L7-A6VZ	Esophageal Carcinoma (TCGA, Provisiol)	8.2432	0	315
TCGA-R6-A6XQ	Esophageal Carcinoma (TCGA, Provisiol)	8.2911	1	193
TCGA-L5-A4OR	Esophageal Carcinoma (TCGA, Provisiol)	8.6236	1	96
TCGA-L5-A4OE	Esophageal Carcinoma (TCGA, Provisiol)	9.1979	1	730
TCGA-L5-A4OP	Esophageal Carcinoma (TCGA, Provisiol)	9.3564	0	218
TCGA-LN-A49Y	Esophageal Carcinoma (TCGA, Provisiol)	9.4287	0	379
TCGA-L5-A8NJ	Esophageal Carcinoma (TCGA, Provisiol)	9.5726	0	501
TCGA-LN-A8I1	Esophageal Carcinoma (TCGA, Provisiol)	9.6869	0	401
TCGA-R6-A6DQ	Esophageal Carcinoma (TCGA, Provisiol)	9.9728	1	231
TCGA-LN-A49V	Esophageal Carcinoma (TCGA, Provisiol)	10.1742	0	383
TCGA-L5-A43I	Esophageal Carcinoma (TCGA, Provisiol)	11.1851	1	556
TCGA-LN-A7HZ	Esophageal Carcinoma (TCGA, Provisiol)	11.3065	0	401
TCGA-VR-A8EQ	Esophageal Carcinoma (TCGA, Provisiol)	11.5108	1	694
TCGA-L5-A88Z	Esophageal Carcinoma (TCGA, Provisiol)	11.9384	0	225
TCGA-LN-A49R	Esophageal Carcinoma (TCGA, Provisiol)	12.068	0	407
TCGA-R6-A6KZ	Esophageal Carcinoma (TCGA, Provisiol)	12.2722	1	154
TCGA-VR-A8EO	Esophageal Carcinoma (TCGA, Provisiol)	12.9555	0	785
TCGA-JY-A6FA	Esophageal Carcinoma (TCGA, Provisiol)	12.998	1	1361
TCGA-LN-A4A3	Esophageal Carcinoma (TCGA, Provisiol)	13.1278	0	388
TCGA-2H-A9GK	Esophageal Carcinoma (TCGA, Provisiol)	13.4563	1	232
TCGA-2H-A9GN	Esophageal Carcinoma (TCGA, Provisiol)	14.1579	1	272
TCGA-LN-A4A2	Esophageal Carcinoma (TCGA, Provisiol)	14.7574	0	380
TCGA-2H-A9GH	Esophageal Carcinoma (TCGA, Provisiol)	14.9199	1	951
TCGA-L5-A4OS	Esophageal Carcinoma (TCGA, Provisiol)	15.025	0	1782
TCGA-VR-A8Q7	Esophageal Carcinoma (TCGA, Provisiol)	15.1097	0	1590
TCGA-LN-A4MQ	Esophageal Carcinoma (TCGA, Provisiol)	15.1347	0	375
TCGA-L5-A8NH	Esophageal Carcinoma (TCGA, Provisiol)	15.1648	1	393
TCGA-LN-A49U	Esophageal Carcinoma (TCGA, Provisiol)	15.1653	0	467
TCGA-VR-A8EZ	Esophageal Carcinoma (TCGA, Provisiol)	15.4128	1	553
TCGA-L5-A8NS	Esophageal Carcinoma (TCGA, Provisiol)	15.9201	0	408
TCGA-IG-A6QS	Esophageal Carcinoma (TCGA, Provisiol)	15.9204	1	303
TCGA-IG-A4QS	Esophageal Carcinoma (TCGA, Provisiol)	15.937	1	118
TCGA-2H-A9GM	Esophageal Carcinoma (TCGA, Provisiol)	16.2683	1	424
TCGA-R6-A8W5	Esophageal Carcinoma (TCGA, Provisiol)	16.2918	1	480
TCGA-ZR-A9CJ	Esophageal Carcinoma (TCGA, Provisiol)	17.578	1	600
TCGA-LN-A8HZ	Esophageal Carcinoma (TCGA, Provisiol)	18.0861	0	375
TCGA-L5-A8NQ	Esophageal Carcinoma (TCGA, Provisiol)	18.4971	1	650
TCGA-L5-A43M	Esophageal Carcinoma (TCGA, Provisiol)	18.7269	0	272
TCGA-XP-A8T8	Esophageal Carcinoma (TCGA, Provisiol)	20.6372	0	437
TCGA-IG-A625	Esophageal Carcinoma (TCGA, Provisiol)	21.1468	1	390
TCGA-V5-AASX	Esophageal Carcinoma (TCGA, Provisiol)	22.3714	0	273
TCGA-2H-A9GL	Esophageal Carcinoma (TCGA, Provisiol)	22.575	1	180
TCGA-IG-A3I8	Esophageal Carcinoma (TCGA, Provisiol)	23.0884	0	1012
TCGA-IG-A51D	Esophageal Carcinoma (TCGA, Provisiol)	23.4141	0	518
TCGA-IG-A8O2	Esophageal Carcinoma (TCGA, Provisiol)	23.5049	1	142
TCGA-VR-A8EY	Esophageal Carcinoma (TCGA, Provisiol)	23.6294	0	1025
TCGA-LN-A8I0	Esophageal Carcinoma (TCGA, Provisiol)	23.9045	0	407
TCGA-JY-A93C	Esophageal Carcinoma (TCGA, Provisiol)	24.044	0	705
TCGA-JY-A938	Esophageal Carcinoma (TCGA, Provisiol)	24.9016	0	1060
TCGA-XP-A8T6	Esophageal Carcinoma (TCGA, Provisiol)	27.8108	1	763
TCGA-L5-A43J	Esophageal Carcinoma (TCGA, Provisiol)	28	1	131
TCGA-KH-A6WC	Esophageal Carcinoma (TCGA, Provisiol)	29.1668	0	191
TCGA-JY-A6FH	Esophageal Carcinoma (TCGA, Provisiol)	30.2888	0	1441
TCGA-L5-A43C	Esophageal Carcinoma (TCGA, Provisiol)	30.349	0	96
TCGA-L5-A8NW	Esophageal Carcinoma (TCGA, Provisiol)	30.4797	1	1402
TCGA-VR-AA7D	Esophageal Carcinoma (TCGA, Provisiol)	31.1339	1	279
TCGA-L5-A8NV	Esophageal Carcinoma (TCGA, Provisiol)	31.1521	1	1599
TCGA-VR-A8EP	Esophageal Carcinoma (TCGA, Provisiol)	31.9216	0	824
TCGA-Q9-A6FW	Esophageal Carcinoma (TCGA, Provisiol)	32.3604	0	238
TCGA-IC-A6RF	Esophageal Carcinoma (TCGA, Provisiol)	33.345	0	477
TCGA-VR-A8ER	Esophageal Carcinoma (TCGA, Provisiol)	33.6649	1	378
TCGA-L5-A4OT	Esophageal Carcinoma (TCGA, Provisiol)	33.9912	1	149
TCGA-R6-A6Y2	Esophageal Carcinoma (TCGA, Provisiol)	34.1764	1	283
TCGA-L5-A8NR	Esophageal Carcinoma (TCGA, Provisiol)	34.8298	0	265
TCGA-L5-A8NI	Esophageal Carcinoma (TCGA, Provisiol)	34.9316	1	410
TCGA-LN-A49X	Esophageal Carcinoma (TCGA, Provisiol)	35.1339	0	384
TCGA-LN-A49M	Esophageal Carcinoma (TCGA, Provisiol)	35.72	0	385
TCGA-L5-A4ON	Esophageal Carcinoma (TCGA, Provisiol)	36.6851	1	558
TCGA-LN-A5U5	Esophageal Carcinoma (TCGA, Provisiol)	37.7942	1	136
TCGA-L7-A56G	Esophageal Carcinoma (TCGA, Provisiol)	38.6681	1	330
TCGA-LN-A7HX	Esophageal Carcinoma (TCGA, Provisiol)	38.8437	0	372
TCGA-IG-A97H	Esophageal Carcinoma (TCGA, Provisiol)	41.5335	0	441
TCGA-JY-A93E	Esophageal Carcinoma (TCGA, Provisiol)	43.0705	0	767
TCGA-JY-A939	Esophageal Carcinoma (TCGA, Provisiol)	46.4181	0	660
TCGA-LN-A7HV	Esophageal Carcinoma (TCGA, Provisiol)	46.4638	0	320
TCGA-LN-A9FQ	Esophageal Carcinoma (TCGA, Provisiol)	52.2185	0	391
TCGA-X8-AAAR	Esophageal Carcinoma (TCGA, Provisiol)	52.5954	0	554
TCGA-LN-A49K	Esophageal Carcinoma (TCGA, Provisiol)	54.7283	1	180
TCGA-L5-A8NN	Esophageal Carcinoma (TCGA, Provisiol)	56.6276	0	167
TCGA-2H-A9GQ	Esophageal Carcinoma (TCGA, Provisiol)	57.3199	1	128
TCGA-L5-A4OM	Esophageal Carcinoma (TCGA, Provisiol)	59.5788	1	1458
TCGA-L5-A893	Esophageal Carcinoma (TCGA, Provisiol)	60.0788	0	92
TCGA-L5-A8NL	Esophageal Carcinoma (TCGA, Provisiol)	60.4331	0	402
TCGA-L5-A8NG	Esophageal Carcinoma (TCGA, Provisiol)	61.1558	0	1094
TCGA-IC-A6RE	Esophageal Carcinoma (TCGA, Provisiol)	62.94	0	234
TCGA-L5-A4OF	Esophageal Carcinoma (TCGA, Provisiol)	63.1772	1	801
TCGA-LN-A4A1	Esophageal Carcinoma (TCGA, Provisiol)	66.1218	0	383
TCGA-IG-A5S3	Esophageal Carcinoma (TCGA, Provisiol)	69.5053	0	712
TCGA-LN-A5U6	Esophageal Carcinoma (TCGA, Provisiol)	69.5384	0	375
TCGA-S8-A6BW	Esophageal Carcinoma (TCGA, Provisiol)	69.9701	0	620
TCGA-V5-A7RC	Esophageal Carcinoma (TCGA, Provisiol)	70.9018	1	104
TCGA-LN-A4A4	Esophageal Carcinoma (TCGA, Provisiol)	71.7081	0	383
TCGA-IG-A7DP	Esophageal Carcinoma (TCGA, Provisiol)	71.8661	0	452
TCGA-LN-A4MR	Esophageal Carcinoma (TCGA, Provisiol)	73.3521	0	402
TCGA-IG-A97I	Esophageal Carcinoma (TCGA, Provisiol)	73.5982	0	370
TCGA-S8-A6BV	Esophageal Carcinoma (TCGA, Provisiol)	75.6656	0	609
TCGA-L5-A88S	Esophageal Carcinoma (TCGA, Provisiol)	77.4324	0	471
TCGA-LN-A49L	Esophageal Carcinoma (TCGA, Provisiol)	77.4835	1	318
TCGA-L5-A8NE	Esophageal Carcinoma (TCGA, Provisiol)	78.6503	0	1688
TCGA-V5-A7RC	Esophageal Carcinoma (TCGA, Provisiol)	79.0396	1	104
TCGA-L5-A8NF	Esophageal Carcinoma (TCGA, Provisiol)	82.1699	1	81
TCGA-2H-A9GG	Esophageal Carcinoma (TCGA, Provisiol)	85.1153	1	610
TCGA-LN-A49N	Esophageal Carcinoma (TCGA, Provisiol)	85.7395	0	378
TCGA-L5-A4OO	Esophageal Carcinoma (TCGA, Provisiol)	85.8491	0	101
TCGA-IG-A4P3	Esophageal Carcinoma (TCGA, Provisiol)	86.0006	1	567
TCGA-L5-A88T	Esophageal Carcinoma (TCGA, Provisiol)	87.5806	0	694
TCGA-Z6-A8JD	Esophageal Carcinoma (TCGA, Provisiol)	90.002	0	104
TCGA-LN-A7HY	Esophageal Carcinoma (TCGA, Provisiol)	94.9227	0	366
TCGA-VR-AA7I	Esophageal Carcinoma (TCGA, Provisiol)	99.546	1	484
TCGA-LN-A7HW	Esophageal Carcinoma (TCGA, Provisiol)	104.263	0	365
TCGA-LN-A9FR	Esophageal Carcinoma (TCGA, Provisiol)	105.257	0	373
TCGA-VR-AA7B	Esophageal Carcinoma (TCGA, Provisiol)	108.198	0	342
TCGA-L5-A8NU	Esophageal Carcinoma (TCGA, Provisiol)	113.45	1	2532
TCGA-LN-A49P	Esophageal Carcinoma (TCGA, Provisiol)	115.002	0	375
TCGA-LN-A4A5	Esophageal Carcinoma (TCGA, Provisiol)	117.425	1	681
TCGA-VR-AA4G	Esophageal Carcinoma (TCGA, Provisiol)	128.352	0	549
TCGA-LN-A4A9	Esophageal Carcinoma (TCGA, Provisiol)	136.555	1	351
TCGA-L5-A4OU	Esophageal Carcinoma (TCGA, Provisiol)	136.803	0	882
TCGA-L5-A8NT	Esophageal Carcinoma (TCGA, Provisiol)	146.108	0	825
TCGA-2H-A9GR	Esophageal Carcinoma (TCGA, Provisiol)	147.994	1	987
TCGA-LN-A49W	Esophageal Carcinoma (TCGA, Provisiol)	160.779	0	403
TCGA-VR-A8EW	Esophageal Carcinoma (TCGA, Provisiol)	164.521	1	247
TCGA-IG-A3YC	Esophageal Carcinoma (TCGA, Provisiol)	192.038	0	612
TCGA-LN-A49S	Esophageal Carcinoma (TCGA, Provisiol)	195.935	0	400
TCGA-Q9-A6FU	Esophageal Carcinoma (TCGA, Provisiol)	199.463	1	157
TCGA-IG-A3YA	Esophageal Carcinoma (TCGA, Provisiol)	207.483	0	632
TCGA-L5-A8NK	Esophageal Carcinoma (TCGA, Provisiol)	214.198	0	412
TCGA-JY-A93D	Esophageal Carcinoma (TCGA, Provisiol)	217.085	1	960
TCGA-2H-A9GJ	Esophageal Carcinoma (TCGA, Provisiol)	312.659	1	1781
TCGA-IG-A4QT	Esophageal Carcinoma (TCGA, Provisiol)	375.151	1	283
TCGA-LN-A4A6	Esophageal Carcinoma (TCGA, Provisiol)	536.918	0	391
TCGA-JY-A6FE	Esophageal Carcinoma (TCGA, Provisiol)	826.042	1	112
TCGA-LN-A4A8	Esophageal Carcinoma (TCGA, Provisiol)	1109.63	0	472
		63.0615

## Sheet: ESCC Lymph Node
Sample Id	CDH23, mRNA expression (RNA Seq V2 RSEM)	American Joint Committee on Cancer Lymph Node Stage Code
TCGA-LN-A49O-01	3.4135	N0
TCGA-R6-A8WC-01	6.7232	N0
TCGA-R6-A8WG-01	7.6614	N0
TCGA-LN-A49Y-01	9.4287	N0
TCGA-LN-A49V-01	10.1742	N0
TCGA-VR-A8EO-01	12.9555	N0
TCGA-LN-A4A2-01	14.7574	N0
TCGA-LN-A49U-01	15.1653	N0
TCGA-KH-A6WC-01	29.1668	N0
TCGA-LN-A49X-01	35.1339	N0
TCGA-LN-A49M-01	35.72	N0
TCGA-LN-A49K-01	54.7283	N0
TCGA-LN-A4A1-01	66.1218	N0
TCGA-LN-A4MR-01	73.3521	N0
TCGA-S8-A6BV-01	75.6656	N0
TCGA-LN-A49L-01	77.4835	N0
TCGA-VR-AA7I-01	99.546	N0
TCGA-LN-A49P-01	115.002	N0
TCGA-LN-A4A5-01	117.425	N0
TCGA-LN-A4A9-01	136.555	N0
TCGA-LN-A49S-01	195.935	N0
TCGA-LN-A4A6-01	536.918	N0
TCGA-LN-A4A8-01	1109.63	N0
TCGA-R6-A6L4-01	1.9569	N1
TCGA-R6-A8W8-01	2.3502	N1
TCGA-R6-A6XG-01	5.2238	N1
TCGA-V5-A7RE-01	6.1719	N1
TCGA-V5-A7RB-01	6.2407	N1
TCGA-VR-A8EU-01	7.7178	N1
TCGA-VR-A8EX-01	7.8792	N1
TCGA-V5-AASW-01	7.9902	N1
TCGA-R6-A6XQ-01	8.2911	N1
TCGA-R6-A6DQ-01	9.9728	N1
TCGA-VR-A8EQ-01	11.5108	N1
TCGA-LN-A49R-01	12.068	N1
TCGA-LN-A4A3-01	13.1278	N1
TCGA-VR-A8Q7-01	15.1097	N1
TCGA-LN-A4MQ-01	15.1347	N1
TCGA-R6-A6Y0-01	19.9409	N1
TCGA-XP-A8T8-01	20.6372	N1
TCGA-L5-A43C-01	30.349	N1
TCGA-IC-A6RF-01	33.345	N1
TCGA-VR-A8ER-01	33.6649	N1
TCGA-R6-A6Y2-01	34.1764	N1
TCGA-IG-A50L-01	34.4969	N1
TCGA-Z6-A8JE-01	35.3018	N1
TCGA-LN-A4A4-01	71.7081	N1
TCGA-LN-A49N-01	85.7395	N1
TCGA-LN-A49W-01	160.779	N1
TCGA-V5-AASX-01	22.3714	N2
TCGA-VR-AA4G-01	128.352	N2
TCGA-VR-A8EW-01	164.521	N2
TCGA-R6-A6DN-01	1.2308	NX
TCGA-VR-AA4D-01	1.8861	NX
TCGA-R6-A6L6-01	7.2137	NX
TCGA-VR-A8ET-01	10.8559	NX
TCGA-R6-A6KZ-01	12.2722	NX
TCGA-VR-A8EZ-01	15.4128	NX
TCGA-IG-A51D-01	23.4141	NX
TCGA-VR-A8EY-01	23.6294	NX
TCGA-VR-AA7D-01	31.1339	NX
TCGA-VR-A8EP-01	31.9216	NX
TCGA-L7-A56G-01	38.6681	NX
TCGA-V5-A7RC-01	70.9018	NX
TCGA-V5-A7RC-06	79.0396	NX
TCGA-VR-AA7B-01	108.198	NX

[truncated: 2 more sheets: ESCC Metastasis, ESCC Cdh23 Methylation]
